# Supplementary material for: An epistatic effect of KRT25 on SP6 is involved in curly coat in horses
Source: Sci Rep. 2018 Apr 23;8:6374. doi: 10.1038/s41598-018-24865-3 (PMC5913262; doi:10.1038/s41598-018-24865-3)
Supplement: Supplementary file 2 — Supplementary Table S9 [file 41598_2018_24865_MOESM2_ESM.xlsx]

## Sheet: DEGs
ensembl_gene_id	ensembl_transcript_id	external_gene_name	counting_id	chromosome_name	start_position	end_position	baseMean	baseMeanA	baseMeanB	foldChange	log2FoldChange	pval	padj
ENSECAG00000013837	ENSECAT00000014597	PLA2G4E	8776	1	146756766	146784419	98.3937	233.011	8.64908	0.0371188	-4.7517	1.09342e-13	1.96827e-09
ENSECAG00000010555	ENSECAT00000011182	ATP6V1C2	6231	15	82767929	82820541	167.258	399.522	12.4145	0.0310734	-5.00817	1.58363e-10	1.42535e-06
ENSECAG00000013598	ENSECAT00000014457	COL28A1	8594	4	41122490	41298272	26.559	59.7536	4.42926	0.0741254	-3.75389	2.60349e-08	0.000156218
ENSECAG00000012109	ENSECAT00000012580	SOSTDC1	7453	4	48968179	48971862	70.8453	139.867	24.831	0.177533	-2.49384	6.7835e-08	0.000247233
ENSECAG00000009649	ENSECAT00000010163	LPCAT2	5542	3	7693420	7744860	14.5441	30.5457	3.87643	0.126906	-2.97817	6.86722e-08	0.000247233
ENSECAG00000018714	ENSECAT00000021066		12541	25	25007072	25035449	2914.65	5654.23	1088.27	0.19247	-2.3773	1.09735e-07	0.000329225
ENSECAG00000009328	ENSECAT00000009744	LRIG1	5300	16	23086534	23163202	105.645	230.784	22.2196	0.0962789	-3.37664	1.46044e-07	0.000375562
ENSECAG00000017059	ENSECAT00000018036	FAM105A	11246	21	45551746	45557611	39.683	79.1468	13.3738	0.168974	-2.56513	1.90317e-07	0.000405381
ENSECAG00000017460	ENSECAT00000021520	ATP12A	11558	17	141286	167218	913.7	2143.94	93.5396	0.0436298	-4.51854	2.26058e-07	0.000405381
ENSECAG00000018324	ENSECAT00000019843	SLC43A2	12240	11	45264986	45301275	28.9354	60.2899	8.03246	0.133231	-2.908	2.40364e-07	0.000405381
ENSECAG00000012619	ENSECAT00000013113	CASP14	7838	21	335839	337486	21.9743	47.616	4.87976	0.102482	-3.28656	2.47719e-07	0.000405381
ENSECAG00000015163	ENSECAT00000015920	SHC4	9792	1	140885233	141008678	54.455	101.196	23.2942	0.230188	-2.11911	5.22237e-07	0.000783399
ENSECAG00000016951	ENSECAT00000018147	GLP1R	11165	20	38615250	38641731	5.90294	12.8175	1.29325	0.100898	-3.30903	6.13161e-07	0.000795223
ENSECAG00000011961	ENSECAT00000012868	SLC36A2	7337	14	26780941	26804304	251.853	572.121	38.3412	0.0670158	-3.89935	6.18472e-07	0.000795223
ENSECAG00000022868	ENSECAT00000024562		15762	25	25168732	25195850	31.4207	62.5157	10.6907	0.171009	-2.54786	8.71251e-07	0.00104556
ENSECAG00000024423	ENSECAT00000026441	SLCO2B1	16977	7	68922195	68970001	20.351	43.289	5.05911	0.116868	-3.09704	1.05842e-06	0.00119079
ENSECAG00000021122	ENSECAT00000023244	THBS2	14431	31	9232196	9258324	157.302	296.469	64.5242	0.217643	-2.19997	1.30126e-06	0.00137789
ENSECAG00000006329	ENSECAT00000006452	LIPN	3242	1	39546870	39573956	30.6158	69.6752	4.5762	0.0656791	-3.92842	1.61495e-06	0.00161504
ENSECAG00000006311	ENSECAT00000006270		3235	24	46241171	46242472	264.688	493.791	111.952	0.226719	-2.14102	1.75482e-06	0.00166255
ENSECAG00000015865	ENSECAT00000016824	GLUL	10317	5	19506678	19512044	141.579	264.743	59.4698	0.224632	-2.15436	2.02406e-06	0.0018119
ENSECAG00000014045	ENSECAT00000014678	KLK13	8927	10	20467104	20474918	36.3176	85.6833	3.40708	0.0397636	-4.65241	2.11377e-06	0.0018119
ENSECAG00000016662	ENSECAT00000018345	MCF2L	10943	17	79820005	79881466	63.9301	124.304	23.681	0.190509	-2.39207	2.90832e-06	0.00231306
ENSECAG00000015063	ENSECAT00000016130	ADGRG6	9716	31	23242070	23372699	86.3468	162.234	35.755	0.220391	-2.18186	3.14549e-06	0.00231306
ENSECAG00000008764	ENSECAT00000009010	UNC93A	4867	31	7750925	7777904	41.5374	85.3843	12.3061	0.144126	-2.79459	3.19498e-06	0.00231306
ENSECAG00000007276	ENSECAT00000008819	EPHB6	3811	4	95949204	95956352	191.04	341.038	91.0414	0.266953	-1.90534	3.2124e-06	0.00231306
ENSECAG00000000105	ENSECAT00000000133	GCNT2	78	20	10485890	10541014	13.2535	27.8662	3.51162	0.126017	-2.98831	3.35362e-06	0.00232186
ENSECAG00000024459	ENSECAT00000026510	MARK1	17006	30	10699951	10816202	62.7934	118.572	25.6075	0.215965	-2.21113	3.92712e-06	0.00261823
ENSECAG00000022144	ENSECAT00000023654	ANO9	15230	12	32837343	32849428	54.8242	104.623	21.6252	0.206697	-2.27441	5.48296e-06	0.00329833
ENSECAG00000018314	ENSECAT00000019359	TIMP3	12232	28	30987964	31042536	887.627	1597.71	414.238	0.25927	-1.94747	5.54445e-06	0.00329833
ENSECAG00000011016	ENSECAT00000011425		6595	2	34996628	35038226	237.867	478.773	77.2638	0.161379	-2.63148	5.56072e-06	0.00329833
ENSECAG00000015710	ENSECAT00000016512	FGF5	10200	3	56432697	56453661	6.62252	14.2584	1.53191	0.107439	-3.21841	5.68015e-06	0.00329833
ENSECAG00000012062	ENSECAT00000012548	EFNA5	7421	14	63631091	63674637	94.4505	180.657	36.9798	0.204697	-2.28844	9.43572e-06	0.00529992
ENSECAG00000022742	ENSECAT00000024444	APBB1IP	15683	29	10230641	10295857	5.8354	14.0726	0.343943	0.0244406	-5.35458	9.71598e-06	0.00529992
ENSECAG00000015942	ENSECAT00000017252	TRPM6	10380	23	17800873	17921080	61.3677	138.384	10.0236	0.0724335	-3.7872	1.01423e-05	0.00536977
ENSECAG00000017783	ENSECAT00000019030	FST	11815	21	18584478	18590636	68.0048	146.179	15.8887	0.108693	-3.20166	1.18311e-05	0.00598791
ENSECAG00000010935	ENSECAT00000011544	SLC1A1	6534	23	26056257	26127445	49.5446	97.3937	17.6452	0.181174	-2.46455	1.19752e-05	0.00598791
ENSECAG00000013238	ENSECAT00000013800	FAM83D	8320	22	29070358	29077302	79.8056	148.633	33.9204	0.228215	-2.13153	1.29552e-05	0.00626616
ENSECAG00000011871	ENSECAT00000012531	DNER	7268	6	17088442	17268616	43.8164	87.806	14.4901	0.165024	-2.59926	1.33316e-05	0.00626616
ENSECAG00000000046	ENSECAT00000000067	FAM13C	39	1	48895664	48934072	14.118	28.3722	4.61512	0.162663	-2.62004	1.41981e-05	0.00626616
ENSECAG00000018560	ENSECAT00000020082	MYOF	12417	1	35581803	35733716	262.337	480.044	117.199	0.244143	-2.0342	1.44358e-05	0.00626616
ENSECAG00000013630	ENSECAT00000015564	SULF2	8616	22	36290887	36382923	279.022	502.152	130.268	0.259419	-1.94664	1.46463e-05	0.00626616
ENSECAG00000016690	ENSECAT00000017510	EVA1A	10963	15	27725148	27755941	66.0066	126.731	25.5237	0.201401	-2.31186	1.49404e-05	0.00626616
ENSECAG00000024578	ENSECAT00000026549	NFIB	17098	23	34240562	34451502	55.7887	100.395	26.051	0.259485	-1.94628	1.49683e-05	0.00626616
ENSECAG00000024808	ENSECAT00000026785	CHL1	17283	16	15165246	15247062	68.443	127.688	28.9467	0.2267	-2.14115	1.64828e-05	0.00665368
ENSECAG00000023578	ENSECAT00000025282	ELOVL3	16302	1	27895703	27898726	26.5364	52.9505	8.92705	0.168592	-2.56839	1.66333e-05	0.00665368
ENSECAG00000018503	ENSECAT00000019837	PARP3	12370	16	35712760	35718075	15.4636	29.9538	5.80352	0.193749	-2.36774	2.06029e-05	0.00796249
ENSECAG00000019327	ENSECAT00000020516	RGS16	13009	5	19690249	19694438	16.9875	37.5868	3.25463	0.0865897	-3.52966	2.07898e-05	0.00796249
ENSECAG00000009004	ENSECAT00000009466	TGM5	5056	1	145676227	145699524	165.376	325.943	58.3314	0.178962	-2.48227	2.28393e-05	0.0085652
ENSECAG00000013368	ENSECAT00000013911	CA13	8415	9	3306467	3330058	79.5519	145.961	35.2794	0.241704	-2.04868	2.53358e-05	0.00930754
ENSECAG00000012115	ENSECAT00000013249	SEMA3D	7459	4	29437363	29557455	8.69964	18.3628	2.25753	0.12294	-3.02397	2.73654e-05	0.0098521
ENSECAG00000011884	ENSECAT00000012359	PGLYRP3	7277	5	44283835	44294640	37.2489	73.8102	12.8747	0.17443	-2.51928	3.01678e-05	0.0105574
ENSECAG00000017771	ENSECAT00000019038	ATP1B1	11804	5	5542686	5564014	230.053	514.183	40.6332	0.0790248	-3.66155	3.10166e-05	0.0105574
ENSECAG00000009473	ENSECAT00000009918	NR3C1	5409	14	33819335	33923603	51.3745	95.4483	21.9921	0.230408	-2.11774	3.16505e-05	0.0105574
ENSECAG00000015356	ENSECAT00000016052		9934	24	7238649	7355315	7.65093	15.405	2.48157	0.161089	-2.63407	3.19284e-05	0.0105574
ENSECAG00000002145	ENSECAT00000002536	NUAK1	1226	28	29174974	29212760	20.6138	39.2729	8.17435	0.208142	-2.26436	3.25687e-05	0.0105574
ENSECAG00000024897	ENSECAT00000026851	ANXA10	17354	2	66867383	66890481	9.62528	23.2271	0.557377	0.0239968	-5.38101	3.28433e-05	0.0105574
ENSECAG00000010251	ENSECAT00000011015	SLC37A2	5997	7	33557299	33580125	63.0518	133.503	16.0841	0.120477	-3.05317	3.44333e-05	0.0108743
ENSECAG00000010791	ENSECAT00000011220	LMCD1	6421	16	8143749	8172668	44.0896	77.6422	21.7212	0.279761	-1.83774	3.53768e-05	0.0109796
ENSECAG00000009034	ENSECAT00000009304	DUOXA1	5083	1	144301673	144304940	20.775	37.5287	9.60585	0.25596	-1.96601	3.89104e-05	0.0116493
ENSECAG00000022525	ENSECAT00000024083	AREG	15520	3	61374032	61381837	35.0614	63.5526	16.0673	0.252818	-1.98383	3.94199e-05	0.0116493
ENSECAG00000021895	ENSECAT00000023883	PAM	15041	14	67200683	67348052	642.596	1126.91	319.719	0.283713	-1.8175	3.94759e-05	0.0116493
ENSECAG00000023104	ENSECAT00000025074	ITGA11	15927	1	124447387	124562367	5.68819	12.2348	1.3238	0.1082	-3.20823	4.01635e-05	0.011661
ENSECAG00000024367	ENSECAT00000026255	CASP1	16927	7	14609517	14619023	10.0478	19.4129	3.80435	0.19597	-2.3513	4.21318e-05	0.0118764
ENSECAG00000023444	ENSECAT00000025403	EPHX2	16193	2	56082813	56152678	145.46	265.469	65.4542	0.246561	-2.01998	4.22249e-05	0.0118764
ENSECAG00000003569	ENSECAT00000028949	ST6GAL1	1899	19	24982412	25002857	202.037	409.94	63.4345	0.154741	-2.69207	4.57833e-05	0.0126792
ENSECAG00000018863	ENSECAT00000020364	ADGRL3	12657	3	71767991	72529624	91.2531	200.156	18.6515	0.0931851	-3.42376	4.73093e-05	0.0129033
ENSECAG00000010901	ENSECAT00000028918	CTNND2	6511	21	48417989	48800558	38.9504	75.9665	14.273	0.187885	-2.41208	4.82771e-05	0.0129707
ENSECAG00000012789	ENSECAT00000013359	AQP9	7973	1	133233259	133273779	17.9037	42.4709	1.52562	0.0359215	-4.79901	4.91928e-05	0.0130224
ENSECAG00000012876	ENSECAT00000013629		8041	7	14595382	14607610	35.2117	71.8631	10.7775	0.149973	-2.73723	5.01436e-05	0.0130817
ENSECAG00000017321	ENSECAT00000018280	PCDH17	11447	17	33406491	33499717	5.15275	11.1702	1.14113	0.102159	-3.29111	5.31221e-05	0.0136607
ENSECAG00000021844	ENSECAT00000023289	CALML4	15009	1	124643123	124654232	4.33494	9.29749	1.02657	0.110414	-3.17901	5.68594e-05	0.0142563
ENSECAG00000000316	ENSECAT00000000242		232	31	16757976	16759679	24.265	43.8405	11.2146	0.255804	-1.96689	5.77852e-05	0.0142563
ENSECAG00000020311	ENSECAT00000021998	BCO2	13776	7	20695193	20739670	35.5609	66.2775	15.0832	0.227577	-2.13557	5.82598e-05	0.0142563
ENSECAG00000014078	ENSECAT00000015024	C9orf84	8948	25	16516752	16582761	6.12955	13.6642	1.10648	0.0809767	-3.62635	5.8979e-05	0.0142563
ENSECAG00000008246	ENSECAT00000009142	GRIP1	4482	6	81826749	82051443	18.1453	36.4668	5.931	0.162641	-2.62024	5.94836e-05	0.0142563
ENSECAG00000019451	ENSECAT00000020621	RASSF5	13105	5	2809819	2836964	13.6111	25.5932	5.62304	0.219708	-2.18634	6.07119e-05	0.0142563
ENSECAG00000009334	ENSECAT00000010617	SLC15A1	5304	17	67924727	67953166	213.887	502.205	21.6746	0.0431589	-4.5342	6.09819e-05	0.0142563
ENSECAG00000011174	ENSECAT00000011788	MYO5C	6717	1	138273912	138365011	116.903	217.288	49.9789	0.230012	-2.12022	6.40525e-05	0.014503
ENSECAG00000013731	ENSECAT00000014465	STC1	8693	2	52523828	52535442	97.4098	166.197	51.5519	0.310186	-1.68879	6.49868e-05	0.014503
ENSECAG00000000574	ENSECAT00000000779	NIPAL4	435	14	21773767	21786243	129.206	258.742	42.8495	0.165607	-2.59416	6.55757e-05	0.014503
ENSECAG00000008038	ENSECAT00000009190		4322	7	65696231	65919585	51.623	100.776	18.8542	0.187089	-2.4182	6.58668e-05	0.014503
ENSECAG00000000616	ENSECAT00000000542	BARX2	468	7	38020741	38088004	275.49	548.265	93.6396	0.170793	-2.54968	6.60657e-05	0.014503
ENSECAG00000021980	ENSECAT00000023393	HOXD8	15107	18	54590477	54591870	20.897	38.8236	8.94584	0.230422	-2.11765	7.23424e-05	0.0156896
ENSECAG00000013052	ENSECAT00000013749	CERS3	8178	1	105673873	105715539	68.5646	134.835	24.3847	0.180849	-2.46715	7.37425e-05	0.0158028
ENSECAG00000023857	ENSECAT00000025554		16518	31	16593155	16678460	34.2024	61.559	15.9647	0.25934	-1.94708	7.47325e-05	0.0158266
ENSECAG00000008425	ENSECAT00000008515	LURAP1L	4608	23	33097644	33145172	82.3736	140.955	43.3192	0.307327	-1.70216	7.59827e-05	0.0159042
ENSECAG00000024322	ENSECAT00000026143	ARSJ	16890	2	112414995	112488484	15.0225	28.4807	6.05032	0.212435	-2.2349	8.14139e-05	0.0168452
ENSECAG00000000918	ENSECAT00000002295	RORC	673	5	45498360	45521492	13.8328	29.8185	3.17565	0.106499	-3.23108	8.5925e-05	0.0175766
ENSECAG00000005563	ENSECAT00000005511	PRSS23	2842	7	58970081	58971214	239.132	432.235	110.396	0.255407	-1.96913	8.75285e-05	0.0177034
ENSECAG00000013207	ENSECAT00000013699	SHISA2	8298	17	5843856	5848087	47.4532	90.8209	18.5414	0.204153	-2.29228	9.13833e-05	0.0182777
ENSECAG00000008140	ENSECAT00000008208	RNF125	4399	8	52855303	52887121	2.51934	5.94216	0.237461	0.0399621	-4.64522	9.51111e-05	0.0186167
ENSECAG00000014672	ENSECAT00000015355	TNFRSF11A	9402	8	78803482	78831143	18.1739	34.1915	7.49545	0.21922	-2.18955	9.51467e-05	0.0186167
ENSECAG00000012161	ENSECAT00000012649	ZNF711	7492	X	64646572	64668426	43.5073	79.3055	19.6419	0.247674	-2.01349	9.71104e-05	0.0187966
ENSECAG00000024757	ENSECAT00000026715		17242	1	109156100	109262737	3.08906	7.06656	0.437387	0.0618953	-4.01403	9.95616e-05	0.019066
ENSECAG00000006343	ENSECAT00000006788	L3MBTL3	3251	10	76475335	76566691	35.1797	69.6473	12.2014	0.175188	-2.51303	0.000102482	0.0194188
ENSECAG00000015878	ENSECAT00000016831	AMOT	10330	X	89222556	89266243	86.6974	175.306	27.6247	0.15758	-2.66585	0.000104755	0.0196427
ENSECAG00000022233	ENSECAT00000024023	KRT1	15289	6	69772970	69796434	13.8843	25.1513	6.373	0.253386	-1.98059	0.000106554	0.019774
ENSECAG00000008135	ENSECAT00000009560	TRPM3	4394	23	20076735	20344485	19.8609	34.9019	9.8336	0.28175	-1.82751	0.000110734	0.0200159
ENSECAG00000019551	ENSECAT00000020765	CXCL12	13180	1	69830420	69839725	9.64912	18.4032	3.81305	0.207194	-2.27094	0.000110922	0.0200159
ENSECAG00000002569	ENSECAT00000002411	FLRT3	1429	22	10026422	10196716	95.4464	168.696	46.6133	0.276315	-1.85561	0.000111193	0.0200159
ENSECAG00000006554	ENSECAT00000006626	PRRG4	3373	7	98420794	98430207	11.878	24.4409	3.50274	0.143315	-2.80274	0.00012989	0.0231499
ENSECAG00000013315	ENSECAT00000014204	SLC34A2	8382	3	99274742	99288434	130.189	219.226	70.8307	0.323095	-1.62997	0.000137222	0.0242038
ENSECAG00000017209	ENSECAT00000018313	DAPP1	11362	3	39644056	39690466	14.8626	26.872	6.8564	0.25515	-1.97058	0.000139384	0.0242038
ENSECAG00000019566	ENSECAT00000020866	PHYHIPL	13193	1	48830963	48896816	121.007	251.448	34.0471	0.135404	-2.88466	0.000141043	0.0242038
ENSECAG00000025150	ENSECAT00000027157	LMO4	17564	5	76729078	76742003	99.9079	172.138	51.7544	0.300657	-1.73381	0.000141181	0.0242038
ENSECAG00000019278	ENSECAT00000020487		12974	8	40203906	40308507	4.18386	8.31159	1.43203	0.172294	-2.53706	0.000146959	0.0249567
ENSECAG00000016129	ENSECAT00000017610	ABLIM3	10520	14	28585752	28694091	15.9711	29.9647	6.64208	0.221664	-2.17355	0.000148836	0.0250392
ENSECAG00000023122	ENSECAT00000024847	PALLD	15942	2	66125107	66634089	873.113	1631.18	367.733	0.225439	-2.14919	0.000151886	0.0252004
ENSECAG00000010713	ENSECAT00000013032	KCNMA1	6356	1	64178413	64684808	4.2487	9.10167	1.01339	0.111341	-3.16694	0.000152594	0.0252004
ENSECAG00000018089	ENSECAT00000019208	ZC4H2	12059	X	47503098	47534262	11.6123	21.8251	4.80374	0.220102	-2.18376	0.000166963	0.0273155
ENSECAG00000008242	ENSECAT00000008574	ACSS3	4480	28	8377243	8708254	78.8916	176.253	13.9839	0.07934	-3.65581	0.000169718	0.0273155
ENSECAG00000019737	ENSECAT00000021139	CYP27A1	13324	6	8403120	8414980	179.966	319.037	87.2515	0.273484	-1.87047	0.000169954	0.0273155
ENSECAG00000020277	ENSECAT00000021861	SLC4A11	13750	22	19583628	19592516	8.53168	16.2215	3.40515	0.209916	-2.25212	0.000179666	0.028621
ENSECAG00000021206	ENSECAT00000022529	HAS2	14494	9	64340734	64369460	19.0012	44.2946	2.13896	0.0482894	-4.37215	0.000181397	0.0286433
ENSECAG00000020278	ENSECAT00000022034	RAP1GAP2	13751	11	46400250	46453363	11.4312	22.8659	3.80807	0.166539	-2.58607	0.000196688	0.0307877
ENSECAG00000007409	ENSECAT00000007415	LIPK	3902	1	39588869	39619886	87.4145	197.014	14.3484	0.0728296	-3.77933	0.000208725	0.0323901
ENSECAG00000018634	ENSECAT00000019982	UBASH3B	12477	7	29934899	30064869	17.2524	33.5838	6.36476	0.189519	-2.39959	0.000212181	0.032467
ENSECAG00000001398	ENSECAT00000001211	PCDHB16	900	14	35749045	35751369	4.40312	8.90149	1.40421	0.15775	-2.66429	0.000212828	0.032467
ENSECAG00000011963	ENSECAT00000012406	NXPE1	7339	7	22839080	22847771	8.52469	20.7167	0.396664	0.019147	-5.70674	0.0002196	0.0329531
ENSECAG00000012752	ENSECAT00000014859	EPHA4	7945	6	10664633	10795122	103.533	186.259	48.3816	0.259754	-1.94478	0.000219675	0.0329531
ENSECAG00000000267	ENSECAT00000002397	SLC5A1	193	8	5087258	5144387	55.4728	111.718	17.9763	0.160908	-2.63569	0.000222516	0.0331034
ENSECAG00000024288	ENSECAT00000026278	SLC27A2	16863	1	139944322	139990189	5.65974	10.8088	2.22701	0.206036	-2.27903	0.000225623	0.0332904
ENSECAG00000010881	ENSECAT00000011760	DPYD	6495	5	67787171	68519567	43.0236	85.5738	14.6567	0.171276	-2.5456	0.000233475	0.0341689
ENSECAG00000010253	ENSECAT00000010501	PROKR2	5999	22	17891663	17897674	17.2568	33.8726	6.17965	0.182438	-2.45452	0.000241336	0.0347351
ENSECAG00000015613	ENSECAT00000017192	SCUBE3	10137	20	35329462	35362797	12.7002	24.7042	4.69756	0.190152	-2.39478	0.000241525	0.0347351
ENSECAG00000009218	ENSECAT00000009469	EGFL6	5220	X	9281290	9341850	21.0293	38.4595	9.40914	0.244651	-2.0312	0.00024439	0.0347351
ENSECAG00000020364	ENSECAT00000021796		13819	10	13002366	13008250	18.2045	37.2994	5.47453	0.146773	-2.76835	0.000245062	0.0347351
ENSECAG00000022037	ENSECAT00000023552	SOX9	15144	11	9236510	9240091	40.5338	71.8011	19.6889	0.274214	-1.86662	0.000249817	0.0348937
ENSECAG00000013592	ENSECAT00000014318	POF1B	8589	X	64677497	64748704	1055.99	2198.75	294.141	0.133776	-2.90211	0.000250057	0.0348937
ENSECAG00000025084	ENSECAT00000027075		17510	10	6598299	6607830	41.0589	86.342	10.8702	0.125896	-2.98969	0.000255471	0.0352453
ENSECAG00000024083	ENSECAT00000025842		16702	6	32487218	32503386	4.70499	9.48207	1.52027	0.160331	-2.64087	0.000257115	0.0352453
ENSECAG00000024829	ENSECAT00000026775	CCDC172	17301	1	15685508	15747853	16.9447	33.7966	5.71015	0.168957	-2.56528	0.000258451	0.0352453
ENSECAG00000016722	ENSECAT00000017695	CENPU	10990	27	25319976	25353740	65.6787	119.628	29.7127	0.248376	-2.0094	0.000264371	0.0356812
ENSECAG00000006109	ENSECAT00000006039		3118	11	891067	891659	3.17957	6.78101	0.778612	0.114822	-3.12253	0.000265612	0.0356812
ENSECAG00000020142	ENSECAT00000021774	ELAVL2	13638	23	42273572	42347448	10.5446	21.1552	3.47087	0.164067	-2.60764	0.000268698	0.0358283
ENSECAG00000017520	ENSECAT00000018697	PLXDC2	11607	29	15547616	15951168	27.8228	52.8631	11.1292	0.210529	-2.24791	0.000273052	0.0361413
ENSECAG00000015023	ENSECAT00000016184	FAM184A	9682	10	67045064	67177393	27.5359	50.7921	12.0319	0.236885	-2.07774	0.000276413	0.0363191
ENSECAG00000011916	ENSECAT00000012569	ANKEF1	7303	22	13809673	13828106	27.2097	57.6226	6.93448	0.120343	-3.05478	0.00028096	0.036649
ENSECAG00000018603	ENSECAT00000019674	SLC46A2	12448	25	17502867	17512729	66.8948	139.713	18.3493	0.131336	-2.92867	0.000297281	0.038499
ENSECAG00000021117	ENSECAT00000022658	PAQR6	14428	5	41954803	41959142	22.9556	37.9856	12.9356	0.340539	-1.55411	0.000301343	0.0387463
ENSECAG00000009405	ENSECAT00000009588	LHX2	5358	25	28130208	28147961	64.7139	116.015	30.5132	0.263011	-1.92681	0.000304111	0.0388249
ENSECAG00000010347	ENSECAT00000010659	DUSP10	6070	30	11692396	11729513	21.1397	37.7922	10.0381	0.265613	-1.9126	0.000306363	0.038837
ENSECAG00000025133	ENSECAT00000027136	SYDE2	17550	5	78586016	78628704	24.8919	45.0358	11.4626	0.254523	-1.97413	0.000312077	0.0389356
ENSECAG00000016606	ENSECAT00000017535	LPAR1	10894	25	15923939	15976667	10.4947	20.7856	3.63402	0.174833	-2.51595	0.000313552	0.0389356
ENSECAG00000020155	ENSECAT00000021679	SGCE	13651	4	38161316	38228239	16.5594	28.6503	8.49885	0.296641	-1.75321	0.00031363	0.0389356
ENSECAG00000015273	ENSECAT00000016006	IRX1	9874	21	54821403	54823599	7.76513	14.5558	3.238	0.222454	-2.16842	0.000330253	0.0406446
ENSECAG00000013703	ENSECAT00000014289	PPP1R3C	8675	1	37068776	37071824	107.826	194.691	49.9166	0.256389	-1.96359	0.000331913	0.0406446
ENSECAG00000011235	ENSECAT00000011745	AK3	6762	23	26225033	26232058	82.7431	141.827	43.3536	0.305678	-1.70991	0.000350051	0.0425762
ENSECAG00000018558	ENSECAT00000019604		12415	5	45179352	45181528	18.8931	44.7081	1.68301	0.0376444	-4.73142	0.000366847	0.044055
ENSECAG00000018939	ENSECAT00000020257	SDCBP2	12717	22	21215998	21225307	9.006	19.4593	2.03716	0.104689	-3.25582	0.000367104	0.044055
ENSECAG00000021358	ENSECAT00000022770	SFRP1	14616	27	4048239	4090539	90.0805	153.766	47.6237	0.309716	-1.69098	0.000386723	0.046102
ENSECAG00000014864	ENSECAT00000015743	PDZRN3	9554	16	16927045	17153103	622.298	1254.88	200.578	0.159838	-2.64531	0.000396664	0.046976
ENSECAG00000023268	ENSECAT00000024900	FAM26E	16056	10	65017017	65021618	139.62	319.857	19.4621	0.0608462	-4.03869	0.000410457	0.0482917
ENSECAG00000009208	ENSECAT00000009630	MEP1B	5214	8	52996471	53017703	35.5478	82.8327	4.02455	0.0485865	-4.3633	0.000425923	0.0496942
ENSECAG00000023905	ENSECAT00000025910	CYP2J2	16555	2	322964	452839	94.8351	157.622	52.9774	0.336105	-1.57302	0.000429611	0.0496942
ENSECAG00000009387	ENSECAT00000010200	MEIS1	5343	15	35413489	35544586	14.354	27.6028	5.52142	0.200031	-2.3217	0.000430659	0.0496942
ENSECAG00000024138	ENSECAT00000025918	CREG1	16744	5	4140842	4146187	67.8377	114.068	37.0176	0.324523	-1.62361	0.000469846	0.0538707
ENSECAG00000015188	ENSECAT00000016099	RNASEL	9811	5	19661342	19677660	14.8568	27.2771	6.57657	0.241102	-2.05228	0.000487516	0.0553649
ENSECAG00000008208	ENSECAT00000009253		4456	1	34426035	34453586	5.65081	11.6373	1.65981	0.142628	-2.80967	0.000489029	0.0553649
ENSECAG00000020489	ENSECAT00000021729	SLITRK2	13919	X	115744964	115748949	104.843	215.2	31.2723	0.145318	-2.78272	0.00049915	0.0561575
ENSECAG00000007647	ENSECAT00000009738	COL5A3	4059	7	49867263	49898372	76.2558	124.907	43.8215	0.350832	-1.51115	0.000520855	0.0582354
ENSECAG00000019485	ENSECAT00000021021	PPP4R4	13133	24	36838477	36938792	3.02551	6.14283	0.947295	0.154212	-2.69702	0.000526321	0.0584834
ENSECAG00000013348	ENSECAT00000014115	LIMCH1	8405	3	86006996	86106794	33.4578	56.4813	18.1087	0.320614	-1.64109	0.000554353	0.0608529
ENSECAG00000000495	ENSECAT00000006827	SLIT3	376	14	12058897	12261447	4.46057	8.71369	1.62517	0.186508	-2.42269	0.000558264	0.0608529
ENSECAG00000007408	ENSECAT00000008385	UNC5A	3901	14	5296208	5311677	1.48039	3.57276	0.0854735	0.0239237	-5.38542	0.00055961	0.0608529
ENSECAG00000020305	ENSECAT00000022084	FERMT2	13772	24	1450789	1523091	109.622	203.043	47.3418	0.233161	-2.1006	0.000561168	0.0608529
ENSECAG00000024583	ENSECAT00000026462	SYT16	17101	24	9192805	9313479	14.3735	32.5039	2.28657	0.0703475	-3.82936	0.000565627	0.0609692
ENSECAG00000000537	ENSECAT00000007517		404	15	65116134	65174763	605.158	1062.11	300.525	0.282952	-1.82137	0.000585665	0.0627534
ENSECAG00000017191	ENSECAT00000018317	SPP1	11347	3	49857245	49862965	6029.01	11080	2661.67	0.240223	-2.05755	0.000591504	0.0630039
ENSECAG00000013978	ENSECAT00000014866	SOX5	8880	6	49405261	49794106	20.3519	7.11551	29.1761	4.10036	2.03575	0.000598337	0.0633568
ENSECAG00000018756	ENSECAT00000020390	GPLD1	12571	20	22408249	22455590	2.08279	4.86153	0.230303	0.0473725	-4.39981	0.000616924	0.064943
ENSECAG00000002874	ENSECAT00000002791	LRRN1	1560	16	12130857	12133007	14.1731	25.8504	6.38824	0.247124	-2.01669	0.000624573	0.0651862
ENSECAG00000009836	ENSECAT00000010196	HIVEP2	5685	31	22962362	22983367	42.2202	71.6747	22.5838	0.315088	-1.66617	0.000626477	0.0651862
ENSECAG00000006962	ENSECAT00000007306	PLA2G4D	3618	1	146677888	146698099	28.981	58.8493	9.06879	0.154102	-2.69804	0.000633295	0.065517
ENSECAG00000018641	ENSECAT00000019866	SLC24A5	12484	1	141657796	141678399	175.143	44.7083	262.099	5.86243	2.5515	0.000640869	0.0659216
ENSECAG00000024481	ENSECAT00000026333		17023	24	46250668	46254094	6.01275	11.7024	2.21963	0.189673	-2.39842	0.000647606	0.0662361
ENSECAG00000022932	ENSECAT00000024710	GRIN2A	15802	13	34224912	34372429	3.32942	7.30045	0.682064	0.0934276	-3.42001	0.000665597	0.0674115
ENSECAG00000019816	ENSECAT00000021017		13385	11	41506756	41541020	7.69344	13.3596	3.91603	0.293126	-1.77041	0.000666588	0.0674115
ENSECAG00000016688	ENSECAT00000017826	TGFB2	10962	30	13922194	14003323	29.3894	52.4564	14.0115	0.267108	-1.90451	0.000673737	0.0677538
ENSECAG00000010108	ENSECAT00000010338	ITPRIP	5889	1	26049049	26067258	20.1602	37.1754	8.81674	0.237166	-2.07603	0.000687579	0.0687618
ENSECAG00000025120	ENSECAT00000027119		17539	10	6615949	6620662	763.49	1440.3	312.284	0.216819	-2.20544	0.000692387	0.06886
ENSECAG00000004398	ENSECAT00000004348		2283	Un0002	784200	787309	42.3954	86.4305	13.0387	0.150858	-2.72874	0.000697749	0.0690119
ENSECAG00000013925	ENSECAT00000014995	KAT2B	8841	16	62051482	62115155	308.752	527.203	163.118	0.309402	-1.69244	0.000706644	0.0694107
ENSECAG00000013605	ENSECAT00000014144		8599	24	10605505	10650493	44.7685	73.18	25.8275	0.352931	-1.50254	0.000709493	0.0694107
ENSECAG00000007152	ENSECAT00000007797		3734	20	33405664	33415609	9.50403	17.0808	4.45283	0.260692	-1.93958	0.000721196	0.0697647
ENSECAG00000017544	ENSECAT00000018816	SMARCD3	11625	4	102829165	102833873	9.1256	16.2422	4.3812	0.269742	-1.89035	0.000721233	0.0697647
ENSECAG00000020312	ENSECAT00000021841	LRIG3	13777	6	76180217	76218733	154.028	248.016	91.369	0.3684	-1.44066	0.000724738	0.0697647
ENSECAG00000021081	ENSECAT00000022544	FAM149A	14397	27	24121645	24175068	4.34589	8.7327	1.42135	0.162762	-2.61917	0.000734786	0.0703558
ENSECAG00000013111	ENSECAT00000014300	LGR4	8225	7	93799264	93843487	541.74	883.707	313.762	0.355052	-1.4939	0.000751593	0.0715843
ENSECAG00000024899	ENSECAT00000026880	PLA2G7	17356	20	45257576	45274173	101.39	178.466	50.0055	0.280197	-1.83549	0.000760882	0.0720875
ENSECAG00000016997	ENSECAT00000018678	KIAA1324L	11201	4	31237476	31318828	6.74948	14.0935	1.85344	0.13151	-2.92675	0.000776323	0.0731654
ENSECAG00000008298	ENSECAT00000008493	WNT10B	4517	6	66779843	66783285	14.0614	4.21626	20.6249	4.89175	2.29035	0.000790875	0.0741487
ENSECAG00000020117	ENSECAT00000021505	SLC22A15	13618	5	52893818	52950654	9.62078	17.388	4.44266	0.255502	-1.96859	0.000795846	0.0742281
ENSECAG00000011496	ENSECAT00000012155	NFKBIZ	6963	19	53726580	53734763	306.4	500.292	177.14	0.354073	-1.49788	0.00080279	0.0744109
ENSECAG00000021011	ENSECAT00000023558	APP	14338	26	23516785	23711628	1546.28	2516.79	899.274	0.35731	-1.48475	0.000806073	0.0744109
ENSECAG00000009637	ENSECAT00000010293	OCA2	5532	1	113346147	113559363	70.0553	18.7517	104.258	5.5599	2.47506	0.000829625	0.0761943
ENSECAG00000000158	ENSECAT00000000181	SPATA6	113	2	10283236	10404606	18.6925	40.1526	4.38581	0.109228	-3.19458	0.000833978	0.0762053
ENSECAG00000016733	ENSECAT00000017877	PDLIM5	10997	3	44053933	44244636	153.883	249.803	89.9358	0.360028	-1.47382	0.000861626	0.0780293
ENSECAG00000016122	ENSECAT00000017064		10513	6	27332207	27403661	58.746	96.6412	33.4824	0.346461	-1.52923	0.000863844	0.0780293
ENSECAG00000009766	ENSECAT00000010515		5635	20	22959021	23034097	63.1356	147.517	6.8816	0.0466496	-4.42199	0.000866944	0.0780293
ENSECAG00000024436	ENSECAT00000026638	ANK2	16986	2	112958368	113150359	33.3818	71.1626	8.19461	0.115153	-3.11837	0.00087555	0.0784118
ENSECAG00000000863	ENSECAT00000002919		636	3	65156192	65256666	8.94636	18.4836	2.58818	0.140025	-2.83624	0.000879978	0.0784183
ENSECAG00000020763	ENSECAT00000022028	MGST1	14137	6	43704932	43722707	46.5217	89.1151	18.1261	0.2034	-2.29761	0.000890535	0.0787674
ENSECAG00000015745	ENSECAT00000016724	BLNK	10227	1	32920430	32978785	91.4155	182.411	30.7521	0.168587	-2.56843	0.000894179	0.0787674
ENSECAG00000024109	ENSECAT00000025884		16721	20	52179970	52257509	353.995	614.337	180.434	0.293705	-1.76756	0.000897024	0.0787674
ENSECAG00000008597	ENSECAT00000008741	ALX1	4744	28	12029925	12051738	6.47369	1.36936	9.87657	7.21253	2.8505	0.000926694	0.0806661
ENSECAG00000015153	ENSECAT00000015936	PCDH1	9787	14	35150402	35164668	491.63	805.198	282.585	0.350951	-1.51066	0.000929098	0.0806661
ENSECAG00000004810	ENSECAT00000004802	ADRB2	2483	14	28966506	28967756	15.3717	26.0765	8.23524	0.315811	-1.66287	0.00093487	0.0806661
ENSECAG00000023344	ENSECAT00000025357	USP28	16118	7	22190540	22233594	44.4671	78.6756	21.6613	0.275325	-1.86079	0.000936572	0.0806661
ENSECAG00000011822	ENSECAT00000012562	SPTLC3	7234	22	11050028	11207358	229.588	509.74	42.8204	0.0840045	-3.57339	0.000944952	0.0810004
ENSECAG00000012359	ENSECAT00000012813	NXPE4	7639	7	22883247	22889270	3.26059	7.29553	0.570633	0.0782168	-3.67638	0.00096203	0.0820735
ENSECAG00000000816	ENSECAT00000002468	AMPD3	610	7	79553881	79588010	77.9629	134.09	40.5452	0.302374	-1.7256	0.000993971	0.0843984
ENSECAG00000009118	ENSECAT00000009536	OCLN	5145	14	92566005	92603810	254.482	420.648	143.705	0.341626	-1.54951	0.00102687	0.0863604
ENSECAG00000019138	ENSECAT00000020238	DMRTA1	12863	23	41326040	41330568	5.98537	10.936	2.68494	0.245513	-2.02613	0.00103048	0.0863604
ENSECAG00000003452	ENSECAT00000003308	PABPC5	1838	X	71435760	71437262	2.17275	4.9826	0.299523	0.0601139	-4.05616	0.00103147	0.0863604
ENSECAG00000014207	ENSECAT00000014837	FAM46A	9046	10	35727224	35729759	19.0332	33.2729	9.54009	0.286723	-1.80227	0.00105798	0.0880875
ENSECAG00000024805	ENSECAT00000026735	PNLIPRP3	17280	1	15603161	15636794	117.28	239.751	35.6329	0.148624	-2.75026	0.00106188	0.0880875
ENSECAG00000018029	ENSECAT00000019031		12014	17	19013438	19035186	566.426	1130.55	190.347	0.168367	-2.57032	0.00107496	0.0886961
ENSECAG00000009440	ENSECAT00000010239	TYRP1	5382	23	33025969	33067513	2365.37	607.465	3537.3	5.82305	2.54177	0.00107908	0.0886961
ENSECAG00000010127	ENSECAT00000029168	INSR	5900	7	4751960	4988487	7.38759	13.4572	3.34117	0.248281	-2.00996	0.00110022	0.0900228
ENSECAG00000007455	ENSECAT00000007736	CARD14	3931	11	2772943	2798639	12.8662	21.3745	7.19404	0.33657	-1.57102	0.00111323	0.0903998
ENSECAG00000021578	ENSECAT00000022974	SLC39A2	14789	1	157875487	157877348	38.2471	70.9625	16.4369	0.231628	-2.11012	0.00111487	0.0903998
ENSECAG00000009311	ENSECAT00000009771	SH3TC2	5285	14	28747014	28814922	29.8522	53.8606	13.8466	0.257082	-1.9597	0.00112845	0.0910904
ENSECAG00000019724	ENSECAT00000022011	CYP3A93	13315	13	6996565	7028436	3.80386	7.61526	1.26293	0.165842	-2.59212	0.00114565	0.0920662
ENSECAG00000019821	ENSECAT00000021144	GPR137B	13389	1	75288345	75337410	63.2933	104.031	36.135	0.34735	-1.52554	0.00117126	0.093706
ENSECAG00000010136	ENSECAT00000010925	PPP3CA	5907	3	38531893	38677807	152.743	252.394	86.3085	0.341959	-1.54811	0.00120566	0.0960312
ENSECAG00000004286	ENSECAT00000004514	BICDL1	2231	8	13966421	14058216	13.2463	22.5736	7.02808	0.31134	-1.68344	0.00122934	0.0974803
ENSECAG00000009280	ENSECAT00000009975	SPARCL1	5263	3	50275535	50292668	133.339	240.936	61.6074	0.2557	-1.96747	0.00123468	0.0974803
ENSECAG00000020692	ENSECAT00000022407	C2CD5	14085	6	48474615	48562337	88.778	147.627	49.5451	0.33561	-1.57514	0.0012426	0.0976769
ENSECAG00000016337	ENSECAT00000017151	GALNT6	10684	6	68660810	68683013	58.2746	99.0758	31.0739	0.313637	-1.67283	0.0012734	0.0996631
ENSECAG00000005643	ENSECAT00000007562		2875	1	34382342	34409497	7.99729	15.3236	3.11308	0.203156	-2.29934	0.0012924	0.100712
ENSECAG00000017294	ENSECAT00000018283	SNTB1	11428	9	63422975	63646490	16.9443	30.2116	8.09947	0.268091	-1.8992	0.00130699	0.101353
ENSECAG00000011351	ENSECAT00000011869	PDZK1	6851	5	48144834	48159545	6.27569	12.4922	2.13134	0.170614	-2.5512	0.00131189	0.101353
ENSECAG00000019813	ENSECAT00000021168	NFATC1	13382	8	93204459	93314181	26.2728	46.5371	12.7633	0.274261	-1.86638	0.00131788	0.101381
ENSECAG00000006980	ENSECAT00000007367	FEZ1	3632	7	33920161	33955516	29.7796	53.9059	13.6954	0.254061	-1.97675	0.00133537	0.102123
ENSECAG00000000264	ENSECAT00000000523	DCT	190	17	64464257	64496221	372.228	117.379	542.128	4.61861	2.20746	0.00133888	0.102123
ENSECAG00000016870	ENSECAT00000018059	MEIS2	11098	1	150936523	151137262	17.1977	30.7029	8.1943	0.266891	-1.90568	0.00135017	0.102489
ENSECAG00000023950	ENSECAT00000025686	ADGRF2	16592	20	46087067	46102881	62.6687	120.585	24.0575	0.199505	-2.3255	0.00135505	0.102489
ENSECAG00000011309	ENSECAT00000011957	ARHGAP21	6821	29	11913067	12003218	388.247	658.492	208.083	0.316	-1.662	0.0013955	0.105106
ENSECAG00000014702	ENSECAT00000015336	MEDAG	9428	17	10148863	10154539	19.799	40.6609	5.89104	0.144882	-2.78705	0.00142641	0.106987
ENSECAG00000015194	ENSECAT00000015888	RHBDL2	9816	2	18949757	18981673	16.5083	34.0161	4.83645	0.142181	-2.8142	0.00145658	0.108796
ENSECAG00000022941	ENSECAT00000024777	PIK3C2G	15809	6	45223471	45546004	2.68963	6.09838	0.417133	0.0684007	-3.86985	0.00147581	0.109777
ENSECAG00000016928	ENSECAT00000017885	DCHS2	11146	2	79611665	79703926	50.677	80.9213	30.5142	0.377085	-1.40704	0.00152962	0.113311
ENSECAG00000018637	ENSECAT00000019881	MARC1	12480	30	10885438	10951950	57.4691	95.9374	31.8236	0.331712	-1.592	0.00155343	0.113924
ENSECAG00000001503	ENSECAT00000001330	CLDN17	954	26	27166569	27167243	213.682	493.542	27.1081	0.0549256	-4.18638	0.00155547	0.113924
ENSECAG00000021712	ENSECAT00000023571	EYA2	14903	22	35747743	35923919	1.81648	4.17193	0.246186	0.0590101	-4.08289	0.00155688	0.113924
ENSECAG00000013982	ENSECAT00000014585	TUBA8	8883	6	27160972	27178392	8.53038	15.5608	3.8434	0.246992	-2.01746	0.00160459	0.116941
ENSECAG00000023783	ENSECAT00000025481	AADACL2	16459	16	84099707	84119818	37.0517	90.4213	1.47203	0.0162797	-5.94078	0.00162487	0.117885
ENSECAG00000024377	ENSECAT00000026264	RXRG	16936	5	32177242	32219150	6.8881	0.499296	11.1473	22.326	4.48066	0.00163065	0.117885
ENSECAG00000012680	ENSECAT00000013177	N4BP2L1	7888	17	11578405	11593623	12.2082	20.9618	6.37255	0.304008	-1.71782	0.00165712	0.119319
ENSECAG00000021778	ENSECAT00000023376	SLC16A7	14957	6	76824896	76883398	1.76332	4.03675	0.247695	0.0613601	-4.02655	0.00167311	0.119991
ENSECAG00000012621	ENSECAT00000013400	DAPK2	7840	1	128164052	128274268	15.6699	25.734	8.96056	0.348199	-1.52202	0.00168419	0.120117
ENSECAG00000012773	ENSECAT00000013227		7961	15	86067879	86078173	5.70718	10.942	2.21733	0.202644	-2.30298	0.00168822	0.120117
ENSECAG00000017966	ENSECAT00000019354	TTC12	11963	7	21745287	21793507	43.2236	74.1723	22.5912	0.304577	-1.71512	0.00169842	0.120367
ENSECAG00000009422	ENSECAT00000009903	RGS7	5371	30	3664322	3794612	3.38172	7.43892	0.676921	0.0909973	-3.45803	0.00171286	0.120914
ENSECAG00000003478	ENSECAT00000003362	NCBP2L	1853	X	85217251	85217682	2.07574	4.76577	0.282381	0.0592519	-4.07699	0.001724	0.121225
ENSECAG00000022949	ENSECAT00000024502		15815	22	34757797	34760986	19.6821	30.8264	12.2525	0.397467	-1.33109	0.00175529	0.122423
ENSECAG00000024077	ENSECAT00000025869	KIAA1462	16696	29	7465255	7489360	21.0256	37.369	10.13	0.27108	-1.88321	0.00175807	0.122423
ENSECAG00000024650	ENSECAT00000026672	FADS2	17155	12	21821875	21852830	841.392	382.383	1147.4	3.00066	1.58528	0.00176544	0.122423
ENSECAG00000006844	ENSECAT00000007157	CALD1	3535	4	88782096	88846523	370.585	784.933	94.3535	0.120206	-3.05642	0.00176824	0.122423
ENSECAG00000003704	ENSECAT00000003584	TMEM139	1965	4	96329442	96330399	17.2008	28.8614	9.42715	0.326636	-1.61424	0.00178382	0.123029
ENSECAG00000009135	ENSECAT00000009352	FAM107A	5158	16	29988046	29997964	3.56316	7.50828	0.933079	0.124273	-3.00841	0.00182938	0.125689
ENSECAG00000015857	ENSECAT00000016955	DNASE1L3	10312	16	30136841	30269331	24.3979	53.6109	4.92259	0.0918208	-3.44504	0.00185735	0.126983
ENSECAG00000022656	ENSECAT00000024174		15620	25	25134106	25138479	2.81722	5.97003	0.715352	0.119824	-3.06101	0.00186232	0.126983
ENSECAG00000007329	ENSECAT00000007494	IL18R1	3845	15	7249157	7281567	7.08034	14.9054	1.86362	0.125029	-2.99966	0.00194067	0.131827
ENSECAG00000017745	ENSECAT00000018830		11782	6	69733343	69740419	2.57465	5.56033	0.584193	0.105064	-3.25065	0.00195015	0.131972
ENSECAG00000009966	ENSECAT00000010192	THY1	5783	7	27056638	27060286	75.3636	124.074	42.89	0.345681	-1.53249	0.00197209	0.132957
ENSECAG00000024263	ENSECAT00000026080	PRKRA	16845	18	56603083	56619691	80.5488	134.831	44.3607	0.32901	-1.6038	0.00202594	0.135816
ENSECAG00000013091	ENSECAT00000013967	CTSH	8212	1	115482603	115498139	3300.67	5824.53	1618.09	0.277805	-1.84785	0.00202958	0.135816
ENSECAG00000005379	ENSECAT00000005397	HPGD	2758	2	61160987	61188650	604.021	1355.99	102.709	0.0757446	-3.72271	0.00209774	0.139857
ENSECAG00000011990	ENSECAT00000012379	TSPAN10	7363	11	1508549	1511111	1.83717	0	3.06195	Inf	Inf	0.00211022	0.140023
ENSECAG00000012685	ENSECAT00000013376	SLC10A6	7892	3	50808541	50833371	36.9868	72.1597	13.5382	0.187614	-2.41416	0.00211925	0.140023
ENSECAG00000009949	ENSECAT00000010815	P2RX7	5770	8	21708977	21751846	10.8563	19.6193	5.01432	0.25558	-1.96815	0.00212923	0.140023
ENSECAG00000015758	ENSECAT00000016540	IRX2	10235	21	55530918	55533148	8.20507	14.2122	4.2003	0.295542	-1.75857	0.00213135	0.140023
ENSECAG00000020767	ENSECAT00000022041	IL7	14140	9	8624018	8671788	6.23496	10.7779	3.20633	0.297491	-1.74908	0.00214547	0.140439
ENSECAG00000020157	ENSECAT00000021837	KRT5	13652	6	69613165	69619519	9583.96	16384.4	5050.35	0.308241	-1.69787	0.0021689	0.140791
ENSECAG00000008829	ENSECAT00000009328	CROT	4918	4	31644696	31698217	65.286	114.575	32.4268	0.283019	-1.82103	0.00217104	0.140791
ENSECAG00000018040	ENSECAT00000019367	DSG1	12024	8	52262948	52295771	1610.9	3062.26	643.332	0.210084	-2.25096	0.00217432	0.140791
ENSECAG00000014515	ENSECAT00000015173	CILP	9286	1	127154784	127166038	9.23346	17.2602	3.88229	0.224927	-2.15247	0.00218812	0.140831
ENSECAG00000017142	ENSECAT00000018931	SEZ6	11309	11	42834753	42879823	1.86113	4.22925	0.282381	0.0667686	-3.90469	0.00219058	0.140831
ENSECAG00000014755	ENSECAT00000015567	ELOVL5	9468	20	50814846	50837355	60.0705	99.5042	33.7815	0.339498	-1.55853	0.00220142	0.141024
ENSECAG00000025002	ENSECAT00000026992	PHYHIP	17445	2	51108815	51114789	10.2789	17.5388	5.43898	0.310111	-1.68914	0.0022354	0.142693
ENSECAG00000009768	ENSECAT00000009969	CXCL14	5637	14	40392817	40399743	473.709	736.331	298.628	0.405562	-1.30201	0.00226071	0.143799
ENSECAG00000000431	ENSECAT00000000575	KCNH1	328	5	27270911	27636075	4.22117	8.95424	1.06578	0.119026	-3.07066	0.00231519	0.146746
ENSECAG00000007010	ENSECAT00000007460	CLU	3655	2	56197758	56213307	491.629	866.863	241.474	0.27856	-1.84394	0.00232644	0.146941
ENSECAG00000010762	ENSECAT00000011651	ROBO2	6396	26	11748735	11913703	19.3649	42.4849	3.95161	0.0930121	-3.42644	0.00233956	0.147253
ENSECAG00000011708	ENSECAT00000012124	GAREM1	7140	8	53062238	53246260	100.056	171.816	52.2156	0.303904	-1.71831	0.00237086	0.148703
ENSECAG00000003015	ENSECAT00000003487	SERPINB2	1628	8	80243162	80258235	911.448	1780.11	332.337	0.186694	-2.42125	0.00238836	0.148945
ENSECAG00000014558	ENSECAT00000015223	DUSP22	9321	20	735109	789978	49.1028	102.268	13.659	0.133561	-2.90443	0.00240862	0.148945
ENSECAG00000024356	ENSECAT00000026254	SPNS2	16917	11	47934111	47954974	34.7523	62.5697	16.2074	0.25903	-1.94881	0.00241112	0.148945
ENSECAG00000020167	ENSECAT00000021445	RGMA	13661	1	99193286	99218278	0.945609	2.36402	0	0	#NAME?	0.00241124	0.148945
ENSECAG00000012126	ENSECAT00000012928	RASAL2	7466	5	13117010	13477561	117.421	219.717	49.2236	0.224031	-2.15823	0.00241608	0.148945
ENSECAG00000023919	ENSECAT00000025852	MAP2	16569	6	373422	484920	90.4699	156.611	46.3755	0.296118	-1.75575	0.00243972	0.149348
ENSECAG00000019355	ENSECAT00000020725	ZEB2	13032	18	27333112	27461775	26.9174	12.1267	36.7779	3.0328	1.60065	0.00244059	0.149348
ENSECAG00000020210	ENSECAT00000021446	RIC3	13695	7	77606947	77665883	9.85785	17.2362	4.93897	0.286547	-1.80316	0.00245258	0.149348
ENSECAG00000010118	ENSECAT00000011018	SRGAP3	5895	16	7466351	7707461	9.77803	17.4542	4.66058	0.267018	-1.90499	0.00245581	0.149348
ENSECAG00000019443	ENSECAT00000020619	CDSN	13100	20	30048442	30052283	5871.36	10074.3	3069.38	0.304673	-1.71466	0.00247037	0.149728
ENSECAG00000009100	ENSECAT00000009441	SLCO4C1	5127	14	67833629	67894432	24.827	53.797	5.51369	0.102491	-3.28644	0.0025178	0.151474
ENSECAG00000014732	ENSECAT00000015790	ATP10A	9451	1	111110866	111287133	13.9819	22.9379	8.01124	0.349257	-1.51764	0.00252284	0.151474
ENSECAG00000005615	ENSECAT00000005539		2863	18	16835498	16836360	3.2418	5.89999	1.46967	0.249097	-2.00522	0.00252443	0.151474
ENSECAG00000005713	ENSECAT00000005645	CCDC89	2910	7	59938908	59940215	22.0563	42.1448	8.66401	0.205577	-2.28225	0.0025439	0.151712
ENSECAG00000011512	ENSECAT00000012055		6976	7	50251513	50263743	5.05812	9.95683	1.79232	0.180009	-2.47386	0.00255271	0.151712
ENSECAG00000015692	ENSECAT00000016412	SERTAD4	10188	5	28027675	28032405	94.7762	155.944	53.9974	0.346261	-1.53007	0.00255659	0.151712
ENSECAG00000020456	ENSECAT00000021695	ZBTB7C	13891	8	66753080	66765706	11.9074	21.4398	5.55249	0.25898	-1.94909	0.00256211	0.151712
ENSECAG00000009103	ENSECAT00000009262	MLANA	5130	23	27180714	27191237	67.401	17.4851	100.678	5.75794	2.52555	0.00259039	0.152884
ENSECAG00000023279	ENSECAT00000024884		16062	8	39615081	39632643	1.96557	4.45886	0.303386	0.0680411	-3.87745	0.00261999	0.153636
ENSECAG00000008679	ENSECAT00000010549	ACSL1	4804	27	25259454	25301928	163.519	265.501	95.5316	0.359817	-1.47467	0.00263397	0.153636
ENSECAG00000009450	ENSECAT00000010145	DDC	5390	4	20341958	20416293	23.3835	52.5936	3.91009	0.0743454	-3.74961	0.00264304	0.153636
ENSECAG00000021343	ENSECAT00000022821	NRG1	14605	27	11939371	12148884	5.84582	11.1714	2.29541	0.205472	-2.28299	0.00264475	0.153636
ENSECAG00000019993	ENSECAT00000029008		13524	19	34915384	35480704	92.0104	172.17	38.5709	0.224028	-2.15825	0.00264581	0.153636
ENSECAG00000013280	ENSECAT00000013866	AADACL3	8356	2	39112620	39125787	4.46452	9.00966	1.43442	0.15921	-2.651	0.00271942	0.157403
ENSECAG00000012343	ENSECAT00000012774	PNPLA1	7628	20	36247031	36284176	103.879	166.757	61.9609	0.371564	-1.42832	0.00275632	0.159027
ENSECAG00000022594	ENSECAT00000024654	SCEL	15573	17	50315108	50402519	231.475	486.546	61.4282	0.126254	-2.9856	0.00276818	0.159201
ENSECAG00000022931	ENSECAT00000024632	TCF7L1	15801	15	19119707	19137044	15.3046	27.2342	7.3516	0.26994	-1.88929	0.00278361	0.159579
ENSECAG00000016168	ENSECAT00000017238	CLIC4	10550	2	30365874	30392542	489.006	798.103	282.941	0.354517	-1.49607	0.00279328	0.159625
ENSECAG00000016328	ENSECAT00000017505	ADAMTS2	10676	14	3078523	3292061	5.5841	10.08	2.5868	0.256626	-1.96226	0.00281458	0.160333
ENSECAG00000011576	ENSECAT00000011930	YPEL4	7029	12	17660886	17665366	10.2101	17.1982	5.55133	0.322785	-1.63135	0.00282756	0.160564
ENSECAG00000016667	ENSECAT00000017789	CD55	10947	5	30816090	30832144	198.669	432.434	42.8262	0.0990353	-3.33591	0.00283906	0.160711
ENSECAG00000026856	ENSECAT00000029007	AIF1L	17796	25	33708013	33726374	4.86972	10.8582	0.877397	0.0808051	-3.62941	0.00287646	0.162317
ENSECAG00000021270	ENSECAT00000022910	LRRFIP2	14545	16	47939300	48045369	209.961	343.064	121.225	0.35336	-1.50079	0.00289385	0.162788
ENSECAG00000000125	ENSECAT00000000156	SGMS1	90	1	41278780	41317883	862.71	1590.76	377.343	0.23721	-2.07577	0.00290413	0.162858
ENSECAG00000024915	ENSECAT00000026900	FADS3	17370	12	21861788	21872504	41.0624	99.4374	2.14565	0.0215779	-5.5343	0.00294694	0.164427
ENSECAG00000015379	ENSECAT00000016553	FGD4	9948	6	56489235	56595558	11.1535	18.7317	6.10137	0.325725	-1.61827	0.00295038	0.164427
ENSECAG00000013830	ENSECAT00000014387		8770	10	9967043	9971313	9.09715	15.3948	4.89874	0.318208	-1.65196	0.00301029	0.167117
ENSECAG00000010188	ENSECAT00000010691	ABHD3	5941	8	40027268	40062797	249.232	447.589	116.994	0.261386	-1.93574	0.00301723	0.167117
ENSECAG00000020374	ENSECAT00000021759	SDC4	13825	22	34398667	34404356	65.3074	98.0054	43.5088	0.443943	-1.17155	0.003039	0.167691
ENSECAG00000023026	ENSECAT00000028982	PAPPA	15865	25	20653244	20855921	9.94084	19.9601	3.26134	0.163393	-2.61358	0.00305577	0.167691
ENSECAG00000011674	ENSECAT00000012121	PGLYRP4	7110	5	44263530	44273445	19.454	40.7836	5.23423	0.128342	-2.96194	0.00306061	0.167691
ENSECAG00000019933	ENSECAT00000021580	CRISP2	13482	20	47693002	47710192	8.42592	14.0634	4.66759	0.331896	-1.5912	0.00306484	0.167691
ENSECAG00000019641	ENSECAT00000021457		13249	4	84908833	84944623	5.94401	11.0226	2.55828	0.232094	-2.10722	0.00307632	0.167809
ENSECAG00000007373	ENSECAT00000007590		3875	1	15171792	15266132	152.741	285.093	64.5059	0.226263	-2.14393	0.00310665	0.168951
ENSECAG00000022180	ENSECAT00000023747	BNIPL	15253	5	46152185	46160091	241.35	444.286	106.06	0.23872	-2.06661	0.00312493	0.169433
ENSECAG00000006795	ENSECAT00000009674	RYR2	3508	1	73898255	74403258	48.3489	105.898	9.98287	0.0942688	-3.40708	0.00319465	0.17191
ENSECAG00000006060	ENSECAT00000005983	RAI2	3088	X	12910260	12911849	5.85222	12.3178	1.54187	0.125174	-2.99799	0.00319565	0.17191
ENSECAG00000014916	ENSECAT00000015633	TNFRSF11B	9597	9	62124574	62150744	21.1194	46.3346	4.30921	0.0930019	-3.4266	0.00320315	0.17191
ENSECAG00000022803	ENSECAT00000024473	GSTK1	15724	4	96311017	96315263	6.11378	11.6087	2.45053	0.211095	-2.24404	0.00320881	0.17191
ENSECAG00000012032	ENSECAT00000014037	KIT	7396	3	77730011	77809756	65.0594	23.8801	92.5122	3.87402	1.95383	0.00322712	0.172378
ENSECAG00000018406	ENSECAT00000019475	CXCL16	12296	11	49746899	49749948	27.6771	44.2183	16.6496	0.376533	-1.40915	0.00334393	0.178089
ENSECAG00000023841	ENSECAT00000025899	POSTN	16505	17	16203704	16236357	526.516	935.835	253.637	0.271027	-1.88349	0.00338641	0.17982
ENSECAG00000019115	ENSECAT00000020642	IL13RA1	12845	X	94398469	94442029	174.652	299.882	91.165	0.304003	-1.71784	0.00354526	0.187664
ENSECAG00000011417	ENSECAT00000011868	KRT32	6902	11	21304745	21310910	3224.87	1507.66	4369.68	2.89831	1.53521	0.003555	0.187664
ENSECAG00000018675	ENSECAT00000019748		12513	23	18068906	18078211	81.2469	136.817	44.2002	0.323061	-1.63012	0.00358021	0.188442
ENSECAG00000013682	ENSECAT00000014312	VSNL1	8658	15	77158464	77266507	330.182	566.707	172.498	0.304387	-1.71602	0.00360781	0.188843
ENSECAG00000018828	ENSECAT00000020090	STEAP4	12628	4	32523112	32544892	159.321	256.146	94.7709	0.369988	-1.43445	0.0036088	0.188843
ENSECAG00000012507	ENSECAT00000012936	CRYAB	7755	7	20466837	20470095	1030.25	1754.5	547.41	0.312004	-1.68036	0.0036205	0.188906
ENSECAG00000026820	ENSECAT00000028858	SEPP1	17768	21	23756843	23762640	253.252	485.452	98.4517	0.202804	-2.30184	0.00364352	0.18953
ENSECAG00000009385	ENSECAT00000009606	ABHD12B	5342	1	184615413	184637138	60.1511	98.1862	34.7944	0.354372	-1.49666	0.00365352	0.18953
ENSECAG00000007698	ENSECAT00000007771	FZD4	4096	7	58870520	58876042	79.4557	136.944	41.1301	0.300343	-1.73532	0.0037341	0.191563
ENSECAG00000015377	ENSECAT00000016281	KLK14	9947	10	20484423	20659948	6.07752	14.8097	0.256097	0.0172926	-5.8537	0.0037414	0.191563
ENSECAG00000017571	ENSECAT00000019001		11647	25	4447518	4522490	37.7123	60.6053	22.4503	0.370435	-1.43271	0.00374149	0.191563
ENSECAG00000010018	ENSECAT00000010287	MUC20	5825	19	33689307	33698049	8.5096	15.9096	3.57626	0.224786	-2.15338	0.00374266	0.191563
ENSECAG00000010174	ENSECAT00000010529	RHOC	5930	5	55820082	55824460	676.39	1063.3	418.454	0.393544	-1.3454	0.00374591	0.191563
ENSECAG00000007080	ENSECAT00000007478		3691	15	66716347	67455084	11.7785	19.4562	6.65996	0.342305	-1.54665	0.00387198	0.197449
ENSECAG00000014941	ENSECAT00000015992	INPP5F	9614	1	12724072	12787015	448.825	786.224	223.892	0.284769	-1.81214	0.00391613	0.198878
ENSECAG00000011003	ENSECAT00000011948	PDE4B	6584	5	94485975	94603145	8.62726	16.3649	3.46884	0.211968	-2.23808	0.00392826	0.198878
ENSECAG00000020881	ENSECAT00000022369	CTSC	14234	7	57826959	57860883	166.942	278.582	92.5144	0.33209	-1.59035	0.00393314	0.198878
ENSECAG00000024717	ENSECAT00000026631		17211	7	2634753	2638208	6.25345	10.1266	3.67135	0.362544	-1.46377	0.00395615	0.199481
ENSECAG00000022042	ENSECAT00000023550		15147	1	157336441	157343257	51.1177	81.5904	30.8026	0.377527	-1.40535	0.00397257	0.199749
ENSECAG00000008221	ENSECAT00000008288	S100A4	4466	5	43970843	43973050	30.5965	51.7885	16.4685	0.317995	-1.65292	0.00399986	0.200227
ENSECAG00000003386	ENSECAT00000003662	RHOJ	1807	24	10202775	10284829	10.0894	16.0747	6.09917	0.379426	-1.39811	0.00400432	0.200227
ENSECAG00000008154	ENSECAT00000008438	PAQR5	4410	1	123530215	123574351	91.9574	142.575	58.2127	0.408297	-1.29231	0.0040388	0.200893
ENSECAG00000021063	ENSECAT00000022397	NPVF	14382	4	56522956	56526345	2.93897	5.2238	1.41576	0.27102	-1.88353	0.00404701	0.200893
ENSECAG00000019215	ENSECAT00000020530	ITGB8	12919	4	52216357	52290263	10.3042	16.8784	5.92146	0.350831	-1.51115	0.00405112	0.200893
ENSECAG00000012919	ENSECAT00000013429	RP1L1	8076	2	58672305	58683201	9.28125	20.1503	2.03523	0.101003	-3.30753	0.00408036	0.20151
ENSECAG00000012027	ENSECAT00000013682	CACNA1E	7392	5	18967273	19052194	10.4241	20.2619	3.86552	0.190778	-2.39003	0.00408596	0.20151
ENSECAG00000019391	ENSECAT00000020632	TNFSF10	13060	19	12610315	12625162	47.6677	75.642	29.0181	0.383625	-1.38223	0.004117	0.202487
ENSECAG00000000398	ENSECAT00000000566	PITRM1	299	29	30786426	30810309	294.874	144.893	394.861	2.72519	1.44636	0.00415659	0.203877
ENSECAG00000016973	ENSECAT00000017934	FILIP1L	11181	19	55096972	55373784	571.892	922.008	338.481	0.367113	-1.4457	0.0042068	0.205779
ENSECAG00000012151	ENSECAT00000012884	MARCO	7484	18	12086034	12116622	2.49789	5.54266	0.468041	0.0844434	-3.56587	0.00425541	0.207372
ENSECAG00000024121	ENSECAT00000025956	TCF7L2	16729	1	18534332	18725311	9.79058	16.2995	5.45127	0.334443	-1.58017	0.00426241	0.207372
ENSECAG00000024951	ENSECAT00000026922	SERPINB7	17399	8	80159851	80181428	153.81	298.303	57.4812	0.192694	-2.37562	0.0042753	0.207438
ENSECAG00000012114	ENSECAT00000012595	HSD17B2	7458	3	29639143	29700362	125.961	245.144	46.5056	0.189707	-2.39815	0.00429861	0.208009
ENSECAG00000008971	ENSECAT00000009456	P3H2	5032	19	27488953	27641106	225.245	432.087	87.3507	0.20216	-2.30643	0.0043201	0.208488
ENSECAG00000000234	ENSECAT00000000189		164	17	64327708	64431025	22.1434	39.5806	10.5186	0.265751	-1.91185	0.00433823	0.208803
ENSECAG00000012900	ENSECAT00000013753	MSN	8061	X	48138007	48198254	128.951	193.049	86.2188	0.446616	-1.16289	0.00437632	0.210075
ENSECAG00000007842	ENSECAT00000007903	KRT82	4191	6	69494571	69506248	1669.09	816.449	2237.52	2.74055	1.45447	0.00440533	0.210738
ENSECAG00000010447	ENSECAT00000011070	EFEMP1	6145	15	44438062	44496158	289.761	451.584	181.879	0.402757	-1.31202	0.00441536	0.210738
ENSECAG00000018730	ENSECAT00000019840	CPA4	12554	4	84844704	84888676	2862.54	6525.67	420.45	0.0644302	-3.95612	0.00443637	0.210738
ENSECAG00000013079	ENSECAT00000013867	USP54	8202	1	61280031	61342810	372.262	577.89	235.176	0.406957	-1.29705	0.00443696	0.210738
ENSECAG00000011506	ENSECAT00000011943	TTPA	6972	9	21665310	21682159	21.7157	44.9827	6.20441	0.137929	-2.85801	0.0044609	0.211146
ENSECAG00000009544	ENSECAT00000010400	RASAL1	5465	8	19380812	19407127	2.58914	5.60596	0.577932	0.103092	-3.27799	0.004469	0.211146
ENSECAG00000013573	ENSECAT00000014148	KLK12	8572	10	20450619	20454065	284.756	632.761	52.753	0.0833696	-3.58434	0.00451712	0.212861
ENSECAG00000013772	ENSECAT00000014319	MDFIC	8728	4	72226631	72293191	39.4255	82.5204	10.6956	0.129611	-2.94774	0.00458788	0.215321
ENSECAG00000000090	ENSECAT00000000116	MAP3K8	67	29	7721401	7738272	105.941	173.134	61.1453	0.353168	-1.50157	0.00459325	0.215321
ENSECAG00000021078	ENSECAT00000022614	GRB14	14394	18	44672145	44791755	27.316	43.9832	16.2045	0.368425	-1.44056	0.00467266	0.218474
ENSECAG00000022135	ENSECAT00000023756	VNN1	15224	10	78874830	78907777	74.1829	145.455	26.6679	0.183341	-2.4474	0.00476687	0.222302
ENSECAG00000021700	ENSECAT00000028864	FLT1	14893	17	7960853	8130055	34.221	57.7972	18.5035	0.320146	-1.6432	0.00484404	0.225317
ENSECAG00000021736	ENSECAT00000023290	AURKC	14925	10	26107597	26110989	14.9567	27.4958	6.59734	0.23994	-2.05925	0.00492891	0.228674
ENSECAG00000003602	ENSECAT00000005556	SLC26A7	1914	9	38074596	38196589	41.5226	99.4267	2.91987	0.0293671	-5.08966	0.00497433	0.230187
ENSECAG00000010246	ENSECAT00000010504	AHDC1	5993	2	28269361	28291224	38.0109	57.9611	24.7108	0.426333	-1.22995	0.00502138	0.231587
ENSECAG00000019153	ENSECAT00000020924	PPP2R2B	12874	14	30931405	31196468	25.7716	59.9707	2.97218	0.0495605	-4.33466	0.0050309	0.231587
ENSECAG00000022016	ENSECAT00000023653	NAPB	15133	22	2104014	2135610	2.19859	4.76826	0.48548	0.101815	-3.29598	0.00505482	0.231587
ENSECAG00000007133	ENSECAT00000007216	TPPP3	3722	3	17838755	17839920	28.6674	45.8072	17.2408	0.376377	-1.40975	0.00505604	0.231587
ENSECAG00000017513	ENSECAT00000018462	DTHD1	11601	3	90315940	90380254	5.79353	13.4792	0.669749	0.0496876	-4.33097	0.00509863	0.231894
ENSECAG00000009407	ENSECAT00000010897	ALDH3A1	5359	11	58772116	58778576	14.3633	23.984	7.94955	0.331452	-1.59313	0.00510409	0.231894
ENSECAG00000020201	ENSECAT00000021431	GCNT1	13688	23	14979593	14983388	19.7008	9.93217	26.2132	2.63922	1.40011	0.00511954	0.231894
ENSECAG00000014914	ENSECAT00000015657	FCRLA	9595	5	36289954	36296376	10.6627	22.8474	2.53952	0.111152	-3.1694	0.00512104	0.231894
ENSECAG00000010242	ENSECAT00000010734	MCTP1	5989	14	73534702	73863595	23.0753	44.8898	8.53223	0.190071	-2.39539	0.00512715	0.231894
ENSECAG00000003776	ENSECAT00000006469	ENPP2	1994	9	62587201	62660879	17.7397	9.23451	23.4098	2.53504	1.34201	0.00516419	0.232984
ENSECAG00000017203	ENSECAT00000018126	BTG2	11357	5	74951	78919	48.8584	77.6146	29.6876	0.3825	-1.38647	0.00522856	0.235295
ENSECAG00000000631	ENSECAT00000004940	TPP2	478	17	71163865	71239036	593.529	955.429	352.262	0.368695	-1.4395	0.00524202	0.235295
ENSECAG00000017454	ENSECAT00000018613	KIAA1755	11552	22	28441295	28470366	25.1667	47.2457	10.4473	0.221127	-2.17705	0.00525463	0.235295
ENSECAG00000013893	ENSECAT00000014531	SCARA5	8816	2	56473864	56582249	3.29261	6.45117	1.1869	0.183982	-2.44236	0.00532276	0.237754
ENSECAG00000001749	ENSECAT00000001645		1064	5	17348382	17348777	66.6225	114.577	34.6526	0.302438	-1.72529	0.00533972	0.237921
ENSECAG00000018189	ENSECAT00000019205	TWSG1	12133	8	34195443	34237555	21.4756	33.9601	13.1527	0.387298	-1.36848	0.00536954	0.238447
ENSECAG00000022912	ENSECAT00000024707		15789	1	145371782	145376932	109.532	160.578	75.5004	0.470178	-1.08872	0.00537801	0.238447
ENSECAG00000011361	ENSECAT00000011909	SLC8B1	6860	8	19235158	19250571	10.7324	18.4824	5.56566	0.301133	-1.73153	0.00545899	0.241252
ENSECAG00000018455	ENSECAT00000021326	FBN1	12338	1	141192400	141419396	119.944	244.13	37.1545	0.152192	-2.71604	0.00546808	0.241252
ENSECAG00000011935	ENSECAT00000012875	SMURF2	7318	11	14938217	14990476	244.18	372.822	158.418	0.424917	-1.23475	0.0055071	0.24238
ENSECAG00000022568	ENSECAT00000024068	TMEM154	15556	2	81032949	81041920	11.1905	20.1095	5.24455	0.260799	-1.93899	0.00554705	0.243196
ENSECAG00000009700	ENSECAT00000012209		5580	1	49551464	49778390	404.563	657.769	235.759	0.358423	-1.48027	0.00555267	0.243196
ENSECAG00000010811	ENSECAT00000011123	HHLA2	6437	19	48524213	48530360	10.1197	18.153	4.7642	0.262447	-1.9299	0.0056319	0.246067
ENSECAG00000000951	ENSECAT00000003951	SCUBE1	693	28	39581619	39713335	17.3217	29.7091	9.06345	0.305073	-1.71277	0.00566744	0.247021
ENSECAG00000016730	ENSECAT00000017584		10995	27	37371073	37371370	109.051	51.2454	147.588	2.88002	1.52608	0.00571743	0.248145
ENSECAG00000023918	ENSECAT00000026134	DUOX1	16568	1	144263880	144292861	85.5916	156.855	38.0827	0.242789	-2.04222	0.00572081	0.248145
ENSECAG00000022321	ENSECAT00000023796	PEAK1	15358	1	117546828	117604208	102.16	51.6314	135.846	2.63108	1.39565	0.0057669	0.249543
ENSECAG00000009607	ENSECAT00000009810	PTCHD1	5505	X	17716217	17767834	104.769	47.9702	142.634	2.97339	1.57211	0.00581426	0.250989
ENSECAG00000006803	ENSECAT00000007290	SYTL2	3514	7	59871736	59932002	9424.36	15884.8	5117.41	0.322158	-1.63416	0.005901	0.253318
ENSECAG00000023416	ENSECAT00000025195	F3	16172	5	70576988	70586806	293.567	536.588	131.552	0.245164	-2.02818	0.00590709	0.253318
ENSECAG00000023126	ENSECAT00000024741		15946	19	24125860	24135881	68.1478	38.285	88.0563	2.30002	1.20165	0.00591043	0.253318
ENSECAG00000017433	ENSECAT00000019034	TNC	11535	25	19705467	19766034	42.2847	62.5227	28.7927	0.460517	-1.11868	0.00599221	0.256213
ENSECAG00000022329	ENSECAT00000023806	LRRC4C	15365	12	5804842	5966121	7.62733	16.629	1.62625	0.0977965	-3.35407	0.00605897	0.258454
ENSECAG00000014861	ENSECAT00000015561	GRAMD2	9552	1	121143554	121151768	3.53099	6.17461	1.76857	0.286426	-1.80377	0.0060955	0.259397
ENSECAG00000002905	ENSECAT00000003577	HDAC11	1575	16	2443636	2463676	18.0563	27.5639	11.718	0.42512	-1.23406	0.0061505	0.261121
ENSECAG00000010809	ENSECAT00000011208	CACNA2D1	6435	4	26623297	27110715	13.5187	22.9635	7.22222	0.314509	-1.66883	0.00621873	0.262835
ENSECAG00000022734	ENSECAT00000024312	SGPP2	15676	6	11573878	11645567	28.4566	49.4593	14.4548	0.292257	-1.77469	0.00622007	0.262835
ENSECAG00000011198	ENSECAT00000011822	AMD1	6736	10	60335470	60340309	93.3416	152.274	54.0534	0.354975	-1.49421	0.00624965	0.263466
ENSECAG00000023819	ENSECAT00000025565	TMPRSS11E	16491	3	66605784	66629589	390.353	838.045	91.892	0.10965	-3.18902	0.00637493	0.268119
ENSECAG00000022085	ENSECAT00000023871	BPI	15185	22	28509821	28537062	3.52534	8.45803	0.236875	0.0280059	-5.15812	0.00641525	0.269186
ENSECAG00000021000	ENSECAT00000022813	PAX6	14327	7	97531722	97541712	10.4041	24.4299	1.05347	0.0431223	-4.53542	0.00644917	0.26998
ENSECAG00000013426	ENSECAT00000013975		8455	7	61742779	61807996	86.5576	169.641	31.1684	0.183731	-2.44433	0.00646973	0.270212
ENSECAG00000012024	ENSECAT00000013116	TBC1D8	7390	15	8381862	8445418	80.7441	121.7	53.4403	0.439116	-1.18733	0.0065053	0.271069
ENSECAG00000022950	ENSECAT00000025134	NDRG2	15816	1	157883109	157891164	1419.93	2196.21	902.419	0.410899	-1.28315	0.00654001	0.271886
ENSECAG00000007508	ENSECAT00000007884	IRF2	3967	27	25570572	25607318	44.0235	68.8428	27.4773	0.399131	-1.32507	0.00662765	0.274895
ENSECAG00000015837	ENSECAT00000017041	SLC26A9	10294	5	2259479	2285257	38.3442	60.8002	23.3735	0.384431	-1.3792	0.00667979	0.275825
ENSECAG00000019436	ENSECAT00000020988	COL6A2	13094	26	41200743	41218017	19.8873	35.4616	9.50441	0.26802	-1.89959	0.00669531	0.275825
ENSECAG00000009483	ENSECAT00000010056	PRLR	5416	21	29918374	30066399	37.0815	70.6626	14.6941	0.207947	-2.26571	0.00669604	0.275825
ENSECAG00000006766	ENSECAT00000006864		3491	14	35797135	35799524	5.76801	10.3424	2.71845	0.262846	-1.92771	0.00673183	0.276666
ENSECAG00000006230	ENSECAT00000006228	ZNF135	3186	10	27698089	27702917	11.4211	19.0634	6.32621	0.331851	-1.59139	0.00678012	0.277553
ENSECAG00000009368	ENSECAT00000010960		5330	20	29049395	29052907	45.5701	89.9366	15.9924	0.177818	-2.49152	0.00678426	0.277553
ENSECAG00000011180	ENSECAT00000011741	CD6	6723	12	20748362	20758453	69.9433	31.6796	95.4524	3.01305	1.59123	0.00680709	0.277856
ENSECAG00000013298	ENSECAT00000014376	POLE2	8370	1	183675672	183700450	37.0276	63.204	19.5767	0.309738	-1.69088	0.00688545	0.280419
ENSECAG00000015669	ENSECAT00000016660	RAB3B	10173	2	7311097	7359177	11.0366	18.2765	6.21004	0.339782	-1.55732	0.00691479	0.280978
ENSECAG00000017600	ENSECAT00000020020	CNTN2	11669	5	1560693	1588210	2.20124	5.16453	0.225717	0.0437052	-4.51605	0.00698217	0.282935
ENSECAG00000021902	ENSECAT00000023402	SPATA6L	15048	23	26152122	26190190	2.19368	4.64491	0.559533	0.120462	-3.05335	0.00699439	0.282935
ENSECAG00000009468	ENSECAT00000010138	ABCA12	5405	6	5164289	5324297	513.706	938.379	230.591	0.245733	-2.02484	0.00702191	0.283372
ENSECAG00000011891	ENSECAT00000012440	NTN4	7282	28	20660107	20766565	66.9838	99.0183	45.6275	0.460799	-1.11779	0.00703668	0.283372
ENSECAG00000018818	ENSECAT00000020069	TMPRSS4	12620	7	26007295	26025047	20.5249	46.583	3.15289	0.0676832	-3.88506	0.00706394	0.283835
ENSECAG00000015301	ENSECAT00000016076	RNF122	9893	27	11331551	11343868	0.988831	2.35696	0.0767485	0.0325625	-4.94064	0.00708026	0.283857
ENSECAG00000007249	ENSECAT00000007745	MCOLN3	3796	5	78753553	78780546	22.1536	7.5669	31.8781	4.21283	2.07479	0.00715326	0.286146
ENSECAG00000014304	ENSECAT00000015729	ATP11A	9122	17	79630671	79706885	20.5206	31.182	13.413	0.430151	-1.21708	0.00724859	0.289317
ENSECAG00000000740	ENSECAT00000000607		558	10	74365502	74384294	24.9639	54.7356	5.11614	0.0934702	-3.41935	0.00727488	0.289337
ENSECAG00000015849	ENSECAT00000018019	FLNB	10305	16	30290332	30371569	946.235	1427.1	625.657	0.438412	-1.18964	0.00728125	0.289337
ENSECAG00000022254	ENSECAT00000023888	TPM4	15308	21	1425047	1435852	1429.64	2297.09	851.346	0.37062	-1.43199	0.00740052	0.293429
ENSECAG00000011145	ENSECAT00000011519	PTGER4	6697	21	25437812	25449192	17.6041	26.6364	11.5825	0.434838	-1.20145	0.00745455	0.294922
ENSECAG00000022289	ENSECAT00000024126	TMPRSS2	15334	26	37098470	37121217	8.42046	17.188	2.57543	0.149839	-2.73851	0.00751191	0.296071
ENSECAG00000010961	ENSECAT00000011447		6550	8	91007744	91046352	20.6635	32.7428	12.6106	0.385139	-1.37655	0.00751648	0.296071
ENSECAG00000017877	ENSECAT00000018845		11888	5	45105100	45106053	654.226	1582.52	35.3653	0.0223475	-5.48374	0.00753957	0.296331
ENSECAG00000024305	ENSECAT00000026253		16877	24	7138895	7165195	4.13204	7.85342	1.65112	0.210242	-2.24988	0.00756052	0.296382
ENSECAG00000025178	ENSECAT00000027190	PMP22	17584	11	57103120	57129918	138.897	231.286	77.3042	0.334236	-1.58106	0.00757377	0.296382
ENSECAG00000016339	ENSECAT00000017629	ADAMTS1	10686	26	24313408	24319459	261.363	475.607	118.534	0.249226	-2.00447	0.00759901	0.296724
ENSECAG00000010201	ENSECAT00000010806		5952	24	21151143	21204215	60.246	100.4	33.4768	0.333435	-1.58452	0.00763882	0.297633
ENSECAG00000019549	ENSECAT00000020702	CERS6	13179	18	48176453	48465399	23.2169	42.9255	10.0779	0.234776	-2.09065	0.0077991	0.303221
ENSECAG00000015820	ENSECAT00000016631	KLF11	10282	15	83428654	83435530	18.41	29.0476	11.3182	0.389645	-1.35977	0.00785	0.304514
ENSECAG00000001626	ENSECAT00000002010	FAM35A	1009	1	83374045	83412074	29.7308	47.5174	17.873	0.376136	-1.41067	0.00786617	0.304514
ENSECAG00000018521	ENSECAT00000019721	CPSF7	12385	12	21393308	21407953	38.1121	58.4775	24.5352	0.419567	-1.25303	0.00795024	0.306638
ENSECAG00000013680	ENSECAT00000015131	TLE1	8656	23	10555851	10637723	128.655	193.799	85.226	0.439765	-1.1852	0.0079551	0.306638
ENSECAG00000018183	ENSECAT00000019612		12127	6	69754564	69760393	1.47101	3.33572	0.227874	0.0683131	-3.87169	0.00799639	0.30757
ENSECAG00000023458	ENSECAT00000025297	OLFM2	16205	7	49967567	49972275	10.3042	18.8829	4.58499	0.242812	-2.04209	0.00824319	0.315566
ENSECAG00000010721	ENSECAT00000011027	MGP	6363	6	42370287	42373605	35.9594	60.6689	19.4864	0.321193	-1.63849	0.00824324	0.315566
ENSECAG00000014949	ENSECAT00000015761	TPM1	9621	1	128958447	129051206	1408.81	2776.26	497.179	0.179082	-2.48131	0.00825685	0.315566
ENSECAG00000021800	ENSECAT00000023305	WEE2	14974	4	94517261	94538793	17.7814	34.8953	6.37213	0.182607	-2.45319	0.00839162	0.319569
ENSECAG00000019442	ENSECAT00000020731	CYP1B1	13099	15	59747828	59752363	14.9686	22.9834	9.62535	0.418796	-1.25568	0.00841723	0.319569
ENSECAG00000018880	ENSECAT00000020093	CCNG1	12672	14	16852886	16858750	1308.11	2199.86	713.6	0.324384	-1.62423	0.00843034	0.319569
ENSECAG00000021185	ENSECAT00000022500	ZFP82	14476	10	7739578	7753460	86.9731	137.505	53.285	0.387513	-1.36768	0.00846424	0.319569
ENSECAG00000008711	ENSECAT00000009017	DDB2	4829	12	11587112	11610893	44.4989	69.6486	27.7325	0.398177	-1.32852	0.00846677	0.319569
ENSECAG00000014899	ENSECAT00000015690		9584	6	69569389	69574549	2743.06	4842.28	1343.58	0.277469	-1.8496	0.0084681	0.319569
ENSECAG00000005228	ENSECAT00000006309	PHGDH	2684	5	49895700	49918804	185.734	349.323	76.674	0.219493	-2.18775	0.00850761	0.320239
ENSECAG00000012327	ENSECAT00000012792	IL34	7613	3	23037212	23046696	6.75876	10.8629	4.02265	0.37031	-1.43319	0.00852146	0.320239
ENSECAG00000018290	ENSECAT00000019811	GPD2	12212	18	37677926	37776266	4.78349	8.414	2.36315	0.280859	-1.83208	0.00860902	0.322856
ENSECAG00000016425	ENSECAT00000017457	TYR	10752	7	57023937	57115463	590.496	212.57	842.446	3.96314	1.98664	0.00863042	0.322986
ENSECAG00000020518	ENSECAT00000021781	GNA14	13944	23	14030613	14191411	2.51113	5.23208	0.697157	0.133247	-2.90783	0.0086899	0.324537
ENSECAG00000010078	ENSECAT00000011079	CIT	5865	8	14126827	14277864	57.8093	100.397	29.4177	0.293015	-1.77095	0.00872825	0.324714
ENSECAG00000012450	ENSECAT00000012876	TRIML2	7710	27	22615020	22625927	1.26933	2.81486	0.23897	0.084896	-3.55816	0.00873614	0.324714
ENSECAG00000014430	ENSECAT00000015307	GALM	9219	15	59228126	59285920	46.7285	75.2753	27.6974	0.367948	-1.44243	0.00874877	0.324714
ENSECAG00000010120	ENSECAT00000010461	SNAI2	5896	9	34402359	34472344	68.9207	105.009	44.8614	0.427213	-1.22697	0.0087934	0.3257
ENSECAG00000010880	ENSECAT00000011250	SOX6	6494	7	84519601	84880996	8.89167	16.3402	3.92597	0.240264	-2.05731	0.0088848	0.328409
ENSECAG00000019544	ENSECAT00000021055		13175	10	40200022	40230223	6.31231	12.7471	2.02247	0.158661	-2.65598	0.00895458	0.33031
ENSECAG00000010705	ENSECAT00000011048	TMPRSS11D	6349	3	67007434	67041841	9.77971	21.8119	1.75827	0.0806108	-3.63288	0.00903291	0.332518
ENSECAG00000016560	ENSECAT00000017376	CRABP2	10860	5	41585921	41590489	1489.3	2541.64	787.734	0.309931	-1.68998	0.00910445	0.334468
ENSECAG00000011559	ENSECAT00000012319	RHOBTB1	7014	1	50306440	50343205	154.436	240.575	97.0091	0.403238	-1.3103	0.00919209	0.336999
ENSECAG00000013584	ENSECAT00000014142	PSAPL1	8582	3	115205334	115206863	158.485	371.075	16.7585	0.0451621	-4.46874	0.0092683	0.339103
ENSECAG00000022392	ENSECAT00000024123	LCAT	15415	3	18264521	18268170	17.0489	26.8966	10.4838	0.38978	-1.35927	0.00934886	0.341357
ENSECAG00000025019	ENSECAT00000027004		17461	16	85998689	86082433	40.2191	62.891	25.1046	0.399176	-1.3249	0.00953931	0.347605
ENSECAG00000011528	ENSECAT00000012062	ABHD2	6989	1	94136491	94226787	1429.27	753.001	1880.11	2.49683	1.3201	0.00957692	0.348023
ENSECAG00000005086	ENSECAT00000005524	EGLN3	2617	1	170878965	170904079	254.268	380.109	170.373	0.448221	-1.15772	0.00958942	0.348023
ENSECAG00000010269	ENSECAT00000010524		6013	9	44355695	44388034	10.0843	16.8836	5.55146	0.328808	-1.60468	0.00961076	0.348095
ENSECAG00000020193	ENSECAT00000021976	TGFBI	13682	14	40026854	40058193	15.9142	24.0814	10.4694	0.43475	-1.20174	0.00965508	0.348998
ENSECAG00000015198	ENSECAT00000015977	CPM	9820	6	83894627	83955892	902.159	1685.84	379.704	0.225231	-2.15052	0.00974325	0.350469
ENSECAG00000009419	ENSECAT00000009803	IQCA1	5368	6	22584437	22729633	2.69082	5.94026	0.524534	0.0883016	-3.50142	0.00976124	0.350469
ENSECAG00000011063	ENSECAT00000011764	MOV10L1	6632	28	45551797	45618706	2.59878	5.64785	0.56607	0.100228	-3.31865	0.00978905	0.350469
ENSECAG00000016804	ENSECAT00000017647		11048	25	29463289	29666768	114.031	185.435	66.4284	0.35823	-1.48104	0.00979272	0.350469
ENSECAG00000013350	ENSECAT00000014129	HOMER1	8406	14	86014697	86127864	53.8066	92.6095	27.938	0.301675	-1.72893	0.00979312	0.350469
ENSECAG00000022342	ENSECAT00000023804	PKIA	15376	9	8774665	8804957	3.32726	5.87905	1.62606	0.276585	-1.8542	0.00983486	0.351264
ENSECAG00000007539	ENSECAT00000008800	TRPM1	3988	1	108196684	108303608	122.589	45.7418	173.82	3.80003	1.92601	0.00986567	0.351667
ENSECAG00000020239	ENSECAT00000021507	SLC2A12	13717	10	79983190	80039630	1.20974	2.76793	0.170947	0.0617597	-4.01719	0.00996571	0.354531
ENSECAG00000015565	ENSECAT00000016386	PTS	10101	7	20742863	20748998	11.582	19.6018	6.23543	0.318104	-1.65243	0.0100533	0.35694
ENSECAG00000010926	ENSECAT00000011444	ELMOD1	6528	7	16872156	16900893	12.6567	21.5073	6.75632	0.314141	-1.67052	0.010101	0.357931
ENSECAG00000016638	ENSECAT00000018387	CUBN	10921	29	18313131	18568498	5.82073	10.6264	2.61694	0.246268	-2.0217	0.0101708	0.359695
ENSECAG00000025065	ENSECAT00000027086	COL12A1	17495	10	29778475	29883013	52.9222	91.7023	27.0688	0.295181	-1.76033	0.010211	0.359784
ENSECAG00000004809	ENSECAT00000004789	B3GALNT1	2482	19	2840868	2841863	30.1786	47.7662	18.4535	0.38633	-1.37209	0.0102133	0.359784
ENSECAG00000014418	ENSECAT00000015172	GABRP	9210	14	10309098	10332624	568.28	1031.64	259.373	0.251418	-1.99184	0.0102414	0.359999
ENSECAG00000009227	ENSECAT00000009375		5226	X	82990740	83043180	1.19832	2.86759	0.0854735	0.0298067	-5.06822	0.0102694	0.359999
ENSECAG00000023216	ENSECAT00000024840	VNN2	16017	10	78920522	78932322	14.6002	24.4552	8.03023	0.328365	-1.60663	0.0102794	0.359999
ENSECAG00000000239	ENSECAT00000000245	FNDC1	169	31	1630384	1701438	32.8285	64.8967	11.4497	0.17643	-2.50284	0.0104577	0.365534
ENSECAG00000018531	ENSECAT00000019687	GEM	12393	9	40727769	40739083	18.119	28.5163	11.1874	0.392318	-1.34991	0.010589	0.368929
ENSECAG00000023211	ENSECAT00000025408	EPHA3	16014	26	1293607	1656884	1.01207	2.41731	0.0752391	0.0311252	-5.00577	0.0105959	0.368929
ENSECAG00000020170	ENSECAT00000021378	RBP2	13664	16	73947604	73971156	3.49349	8.37753	0.237461	0.028345	-5.14076	0.010666	0.370281
ENSECAG00000019648	ENSECAT00000021293	MID1	13255	X	6587583	6700891	66.6628	104.107	41.6999	0.400548	-1.31995	0.0106808	0.370281
ENSECAG00000014867	ENSECAT00000015675	PLBD1	9557	6	42011009	42060794	432.44	680.26	267.227	0.39283	-1.34802	0.0106964	0.370281
ENSECAG00000017049	ENSECAT00000017968		11240	15	13147403	13170725	9.26586	17.8091	3.57036	0.200479	-2.31848	0.0107296	0.370717
ENSECAG00000014870	ENSECAT00000016311	CPNE8	9560	6	57972112	58178824	20.5581	30.3438	14.0343	0.462508	-1.11245	0.0108706	0.373885
ENSECAG00000020413	ENSECAT00000021671	DCN	13859	28	16959691	16996770	46.2291	72.4323	28.7603	0.397065	-1.33255	0.0108861	0.373885
ENSECAG00000000774	ENSECAT00000000623		581	8	80196883	80204118	35.2165	72.6815	10.2399	0.140888	-2.82738	0.0109	0.373885
ENSECAG00000018798	ENSECAT00000020227	NAALADL1	12602	12	25165955	25175720	3.55879	0.853068	5.3626	6.28625	2.6522	0.0109084	0.373885
ENSECAG00000009462	ENSECAT00000010157	COL14A1	5399	9	63051340	63266433	17.5048	36.3953	4.9111	0.134938	-2.88963	0.0109251	0.373885
ENSECAG00000013153	ENSECAT00000013715	KLF10	8257	9	48142604	48147928	293.322	457.407	183.932	0.402119	-1.31431	0.0109546	0.374182
ENSECAG00000016917	ENSECAT00000018002	TES	11135	4	73371535	73415543	28.7363	48.3007	15.6934	0.32491	-1.62189	0.0110349	0.376211
ENSECAG00000009290	ENSECAT00000009829	LRMP	5270	6	50772537	50794793	1.36764	2.80443	0.409774	0.146117	-2.77481	0.0111611	0.379793
ENSECAG00000019087	ENSECAT00000020386	CTSK	12824	5	46341891	46351342	261.853	145.108	339.683	2.3409	1.22707	0.0113215	0.384525
ENSECAG00000014703	ENSECAT00000016699	CAPN9	9429	1	80015484	80235543	2.23721	4.11137	0.987766	0.240252	-2.05738	0.011412	0.38687
ENSECAG00000000924	ENSECAT00000002539	GABRA2	676	3	82248315	82374678	0.620262	1.55065	0	0	#NAME?	0.011464	0.387903
ENSECAG00000020198	ENSECAT00000021667	NOTUM	13686	11	1283096	1287875	443.713	182.459	617.882	3.38641	1.75975	0.0115005	0.388406
ENSECAG00000009862	ENSECAT00000010216	LATS2	5705	17	1848027	1930394	22.1225	33.4615	14.5632	0.435222	-1.20018	0.0116036	0.38958
ENSECAG00000008749	ENSECAT00000008976	VTCN1	4855	5	51931355	51952069	37.7001	72.9708	14.1862	0.194409	-2.36283	0.011608	0.38958
ENSECAG00000014987	ENSECAT00000016489	DTNB	9652	15	70394505	70607387	53.2778	78.2318	36.6417	0.468374	-1.09427	0.0116366	0.38958
ENSECAG00000020713	ENSECAT00000021977	CLDN8	14100	26	27206175	27207225	3.30577	6.14643	1.41201	0.229728	-2.122	0.011639	0.38958
ENSECAG00000010739	ENSECAT00000007755	ITGA2	6376	21	18896055	18961103	15.7138	25.9322	8.90145	0.343259	-1.54263	0.0116435	0.38958
ENSECAG00000023096	ENSECAT00000024782	TPGS2	15921	8	56940922	56994571	72.4672	108.171	48.6649	0.44989	-1.15235	0.0117829	0.393
ENSECAG00000017156	ENSECAT00000018525	ST3GAL4	11322	7	35186478	35193382	40.2097	63.296	24.8188	0.392107	-1.35068	0.0117893	0.393
ENSECAG00000011008	ENSECAT00000011655	MCOLN2	6588	5	78791187	78838921	5.05294	8.17078	2.97437	0.364026	-1.45789	0.0118351	0.393797
ENSECAG00000011618	ENSECAT00000012106	EDN1	7061	20	12009844	12015438	3.63004	6.16569	1.9396	0.31458	-1.6685	0.011884	0.394464
ENSECAG00000017779	ENSECAT00000018771	SH2D4A	11812	27	1926204	1991777	22.3303	34.2249	14.4005	0.42076	-1.24893	0.011899	0.394464
ENSECAG00000016448	ENSECAT00000017300	RAB33A	10774	X	103437143	103446451	3.02238	0.482719	4.71549	9.76859	3.28815	0.011967	0.395988
ENSECAG00000019876	ENSECAT00000021051	ATP23	13434	6	75455094	75465175	13.5946	22.3036	7.78861	0.349209	-1.51784	0.0119897	0.396012
ENSECAG00000018807	ENSECAT00000019930	TPPP2	12610	1	157895746	157897272	4.1946	7.3273	2.10613	0.287436	-1.79869	0.0120222	0.396357
ENSECAG00000009414	ENSECAT00000009635	TMPRSS11A	5364	3	66933316	66968395	16.9204	38.5839	2.47803	0.0642244	-3.96073	0.0120659	0.397072
ENSECAG00000006796	ENSECAT00000006780		3509	20	26763589	26768798	5.3148	9.62517	2.44122	0.253628	-1.97921	0.0121745	0.399915
ENSECAG00000020466	ENSECAT00000021777	C21orf58	13899	26	41371729	41382970	2.66867	4.72186	1.29988	0.27529	-1.86098	0.0122297	0.400321
ENSECAG00000006788	ENSECAT00000008169	PCSK5	3505	23	15124101	15557795	6.69808	14.2163	1.68592	0.118591	-3.07594	0.0122313	0.400321
ENSECAG00000005083	ENSECAT00000005719	IL1RAP	2615	19	28020622	28114527	24.5668	40.4611	13.9706	0.345284	-1.53414	0.0122592	0.400504
ENSECAG00000017598	ENSECAT00000018944	IMPA2	11667	8	37953498	38005067	28.5649	41.3896	20.0151	0.483579	-1.04818	0.0123215	0.401032
ENSECAG00000009203	ENSECAT00000009524	KLK11	5212	10	20444984	20447100	9.78536	21.5263	1.95808	0.0909626	-3.45858	0.0123415	0.401032
ENSECAG00000011530	ENSECAT00000012328	MOV10	6991	5	55825141	55835472	21.9675	33.0496	14.5794	0.441136	-1.1807	0.0123609	0.401032
ENSECAG00000020254	ENSECAT00000021530	LMO1	13731	7	77734833	77739903	7.10526	13.227	3.02414	0.228634	-2.12889	0.0123861	0.401032
ENSECAG00000008518	ENSECAT00000008755	NPNT	4686	2	118937690	119008432	9.11415	14.1068	5.78573	0.410138	-1.28582	0.0123867	0.401032
ENSECAG00000012148	ENSECAT00000012557	C15orf48	7482	1	144018866	144021905	54.1686	116.061	12.9072	0.111211	-3.16863	0.0124923	0.403723
ENSECAG00000014490	ENSECAT00000015443	ZDHHC2	9266	27	20378672	20415138	6.5746	10.1747	4.17455	0.410289	-1.28529	0.0126157	0.406539
ENSECAG00000010327	ENSECAT00000011259	INPP4B	6057	2	89381758	89733740	30.5909	57.8546	12.4152	0.214592	-2.22033	0.0126246	0.406539
ENSECAG00000005330	ENSECAT00000006024	FAM76B	2736	7	6829305	6848377	32.4029	49.5172	20.9933	0.423959	-1.238	0.0127473	0.409758
ENSECAG00000015548	ENSECAT00000018172	ACACB	10086	8	11891896	11984092	76.6422	38.3526	102.169	2.66393	1.41355	0.012789	0.410035
ENSECAG00000021162	ENSECAT00000022486	CDH13	14457	3	30386191	31158287	87.2248	176.193	27.9125	0.15842	-2.65818	0.0128019	0.410035
ENSECAG00000015180	ENSECAT00000016039	NEXN	9805	5	84869352	84891778	5.92843	10.1997	3.0809	0.302057	-1.72711	0.0128423	0.410035
ENSECAG00000019195	ENSECAT00000020313	MGST2	12905	2	91678246	91706560	20.8364	32.893	12.7987	0.389102	-1.36178	0.0128471	0.410035
ENSECAG00000011620	ENSECAT00000011983		7063	14	6403174	6404045	0.808327	1.89261	0.0854735	0.0451617	-4.46876	0.0128931	0.410776
ENSECAG00000022404	ENSECAT00000024399	TRPV6	15426	4	95957150	95971281	9.30402	15.3155	5.29635	0.345816	-1.53192	0.0129246	0.410874
ENSECAG00000005719	ENSECAT00000006917	PRKD1	2913	1	167276704	167350042	11.3171	17.7244	7.04559	0.397509	-1.33094	0.0129418	0.410874
ENSECAG00000011929	ENSECAT00000012546	NR4A3	7312	25	6460643	6490620	2.93157	0.710368	4.41238	6.2114	2.63492	0.0129947	0.411826
ENSECAG00000002389	ENSECAT00000005695	GLDC	1338	23	27725149	27814510	30.2856	12.9168	41.8647	3.2411	1.69648	0.0131541	0.414553
ENSECAG00000017765	ENSECAT00000019896	MYO1B	11798	18	67626185	67720711	2126.89	3667.33	1099.93	0.299926	-1.73732	0.013159	0.414553
ENSECAG00000011181	ENSECAT00000013767	SLC12A4	6724	3	18268601	18289861	62.1387	93.4693	41.2516	0.441338	-1.18004	0.0131604	0.414553
ENSECAG00000016984	ENSECAT00000017977	RANBP3L	11190	21	28995260	29015989	1.58233	3.22185	0.489322	0.151876	-2.71903	0.0131728	0.414553
ENSECAG00000013060	ENSECAT00000013621		8186	5	36251835	36265069	1.78029	4.45073	0	0	#NAME?	0.0132248	0.415461
ENSECAG00000009119	ENSECAT00000010434	JAK2	5146	23	26471560	26605781	436.161	699.002	260.934	0.373296	-1.42161	0.0132824	0.416107
ENSECAG00000018307	ENSECAT00000020192	TNIK	12225	19	11315442	11696150	181.018	96.0874	237.638	2.47315	1.30635	0.0132916	0.416107
ENSECAG00000017268	ENSECAT00000019123	ATP8A2	11410	17	5388269	5823067	92.5323	200.211	20.7465	0.103623	-3.27059	0.0133978	0.418704
ENSECAG00000016966	ENSECAT00000018315	VWA3B	11176	15	11004018	11180724	132.55	203.305	85.379	0.419955	-1.25169	0.0134271	0.418894
ENSECAG00000005701	ENSECAT00000005689	LINGO1	2905	1	118040127	118126651	15.1419	22.4338	10.2806	0.458263	-1.12575	0.0134952	0.420289
ENSECAG00000001347	ENSECAT00000001711		873	21	56785618	56802579	1.05999	2.4089	0.160713	0.066716	-3.90582	0.0135235	0.420442
ENSECAG00000008204	ENSECAT00000008402		4454	5	28591918	28630924	233.941	325.435	172.944	0.531425	-0.912063	0.0136839	0.424337
ENSECAG00000021233	ENSECAT00000022568	MSANTD3	14514	25	6946849	6955750	165.223	272.165	93.9293	0.345119	-1.53483	0.0137014	0.424337
ENSECAG00000013862	ENSECAT00000014618	EPHB1	8793	16	70486032	70623949	6.37092	10.9583	3.31269	0.302301	-1.72594	0.0137195	0.424337
ENSECAG00000008838	ENSECAT00000008982	CNTNAP2	4926	4	99376000	100675021	74.8025	138.847	32.106	0.231233	-2.11258	0.013777	0.425273
ENSECAG00000023426	ENSECAT00000025278		16181	17	80061597	80131655	320.398	157.717	428.852	2.71912	1.44314	0.013797	0.425273
ENSECAG00000016134	ENSECAT00000016977	RAB11FIP1	10524	27	7747914	7774388	351.103	525.137	235.081	0.447657	-1.15953	0.0139092	0.427999
ENSECAG00000021015	ENSECAT00000022867	ATP8B1	14341	8	74999509	75057050	160.396	246.041	103.299	0.419846	-1.25207	0.0139887	0.42971
ENSECAG00000020919	ENSECAT00000022223	C17orf53	14264	11	19354962	19367305	9.18305	17.1865	3.84739	0.223861	-2.15933	0.0140391	0.430523
ENSECAG00000018369	ENSECAT00000019464	RGMB	12268	14	70609844	70624599	29.7164	44.0969	20.1293	0.456479	-1.13138	0.0140739	0.430858
ENSECAG00000007355	ENSECAT00000007440	PIK3IP1	3863	8	5763223	5772595	12.7597	18.3077	9.06104	0.49493	-1.0147	0.0141274	0.431455
ENSECAG00000017795	ENSECAT00000018766		11826	15	55316431	55318092	15.8842	24.4238	10.1911	0.417261	-1.26098	0.0141501	0.431455
ENSECAG00000017968	ENSECAT00000019244	SLC41A1	11965	5	2187727	2205810	45.0645	63.8412	32.5466	0.509806	-0.971981	0.0141653	0.431455
ENSECAG00000014561	ENSECAT00000015238	FUT8	9324	24	12049344	12326553	18.1718	27.0281	12.2677	0.453888	-1.13959	0.0142341	0.432819
ENSECAG00000018838	ENSECAT00000020034	CCDC183	12637	25	38366321	38373507	11.9563	19.4245	6.97751	0.359212	-1.47709	0.014436	0.438056
ENSECAG00000000182	ENSECAT00000000144		130	X	2165874	2175127	59.8779	109.116	27.0523	0.247922	-2.01204	0.0144551	0.438056
ENSECAG00000015484	ENSECAT00000016425	ATP6V0D2	10036	9	2717440	2764293	12.1872	4.33936	17.419	4.01419	2.00511	0.0145162	0.439171
ENSECAG00000020161	ENSECAT00000021545	CCNI	13655	3	59193890	59216533	434.666	636.833	299.888	0.470906	-1.08649	0.0145561	0.439639
ENSECAG00000015858	ENSECAT00000016885	NDEL1	10313	11	51302084	51333628	603.418	919.435	392.74	0.427153	-1.22717	0.0146639	0.442153
ENSECAG00000011828	ENSECAT00000012558	MORC4	7238	X	84452414	84499404	60.1971	91.9821	39.0071	0.424073	-1.23761	0.0146953	0.442357
ENSECAG00000018137	ENSECAT00000019232	TEF	12096	28	37881405	37891791	24.9954	35.1058	18.2552	0.520006	-0.943401	0.0147259	0.442538
ENSECAG00000019750	ENSECAT00000021352	IL6ST	13336	21	16399502	16454806	126.625	194.853	81.1391	0.416412	-1.26392	0.0148004	0.444035
ENSECAG00000007153	ENSECAT00000007469	HUNK	3735	26	28816329	28876627	38.6727	20.0466	51.0901	2.54857	1.34969	0.0149129	0.446667
ENSECAG00000008361	ENSECAT00000008548	CCDC181	4562	5	5823885	5868239	10.3091	17.9304	5.22828	0.291588	-1.77799	0.014946	0.446916
ENSECAG00000007536	ENSECAT00000007687	HELB	3987	6	81794407	81821321	12.9009	20.2767	7.98373	0.39374	-1.34468	0.0152129	0.45359
ENSECAG00000019438	ENSECAT00000020602	OSMR	13096	21	26806411	26848024	19.3951	28.2735	13.4762	0.476637	-1.06904	0.0152196	0.45359
ENSECAG00000010361	ENSECAT00000010639	ZNF846	6081	7	50150788	50157357	12.1395	19.9357	6.942	0.34822	-1.52193	0.0154071	0.45842
ENSECAG00000020721	ENSECAT00000021987	PPM1L	14108	19	2637886	2817546	6.26045	10.8492	3.2013	0.295073	-1.76085	0.0154607	0.459254
ENSECAG00000016411	ENSECAT00000017456	KRT17	10741	11	21162881	21168602	27337.3	41416.4	17951.2	0.433432	-1.20612	0.0155437	0.46096
ENSECAG00000008703	ENSECAT00000009358	ACSBG1	4822	1	115810903	115838371	19.5893	33.5764	10.2646	0.30571	-1.70976	0.0158634	0.469667
ENSECAG00000023657	ENSECAT00000025399	FAM20A	16362	11	12117854	12169925	64.4635	96.1769	43.3212	0.450433	-1.15062	0.0159325	0.470937
ENSECAG00000008335	ENSECAT00000008745	PDK4	4541	4	38964955	38975350	3.32719	6.21112	1.40457	0.226138	-2.14472	0.0160024	0.472228
ENSECAG00000015375	ENSECAT00000016429	PHACTR2	9945	31	22065202	22241292	14.6149	24.5903	7.96457	0.32389	-1.62642	0.0160787	0.473704
ENSECAG00000025068	ENSECAT00000027100	SLC12A6	17497	1	154578715	154656897	36.1862	55.7581	23.1383	0.414977	-1.2689	0.0162412	0.476573
ENSECAG00000010736	ENSECAT00000011054	KIAA1551	6374	6	56070286	56079290	139.221	218.353	86.4661	0.395992	-1.33646	0.0162536	0.476573
ENSECAG00000007707	ENSECAT00000008384	PIP4K2A	4103	29	13634685	13697498	17.8092	28.1146	10.9389	0.389083	-1.36185	0.0162725	0.476573
ENSECAG00000013135	ENSECAT00000014110	PLS3	8244	X	91904263	91975957	3937.88	6350.78	2329.27	0.36677	-1.44705	0.016282	0.476573
ENSECAG00000005594	ENSECAT00000005490	PAQR8	2856	20	50060608	50061681	7.05538	2.86389	9.84971	3.43928	1.78211	0.0164067	0.478678
ENSECAG00000022190	ENSECAT00000023925	GALNT1	15262	8	55931086	56003681	575.559	992.256	297.76	0.300084	-1.73656	0.0164071	0.478678
ENSECAG00000017229	ENSECAT00000018371		11381	6	69588835	69593753	3680.44	6060.29	2093.87	0.345507	-1.53321	0.0164805	0.479359
ENSECAG00000008471	ENSECAT00000008957	GPR155	4646	18	53216824	53252217	642.848	1297.62	206.332	0.159008	-2.65283	0.0165181	0.479359
ENSECAG00000022015	ENSECAT00000023641	ALOX12	15132	11	49935919	50042151	590.345	316.431	772.954	2.44272	1.28849	0.0165185	0.479359
ENSECAG00000012369	ENSECAT00000012880		7648	11	58885760	58974708	0.783261	1.95815	0	0	#NAME?	0.0165757	0.479359
ENSECAG00000011781	ENSECAT00000012282	ANKK1	7202	7	21816607	21822636	73.1587	109.022	49.25	0.451745	-1.14642	0.016605	0.479359
ENSECAG00000017160	ENSECAT00000018505	TBXAS1	11324	4	93059607	93201821	50.6236	97.5659	19.3288	0.19811	-2.33562	0.0166278	0.479359
ENSECAG00000002601	ENSECAT00000002434	RASSF9	1446	28	12519107	12520369	146.137	225.75	93.0626	0.412238	-1.27845	0.0166452	0.479359
ENSECAG00000001986	ENSECAT00000001947	GJB6	1161	17	1115429	1122812	993.931	1462.95	681.249	0.465667	-1.10263	0.0166679	0.479359
ENSECAG00000010914	ENSECAT00000011271	CHSY1	6520	1	106297155	106354459	97.1212	139.778	68.6832	0.491373	-1.02511	0.0166701	0.479359
ENSECAG00000025096	ENSECAT00000027089	TMEM117	17521	6	62354213	62776434	109.756	169.871	69.6788	0.410186	-1.28565	0.0167736	0.481564
ENSECAG00000010048	ENSECAT00000010391	IGSF11	5846	19	39737943	39758751	7.1803	2.8685	10.0548	3.50526	1.80952	0.0168459	0.482872
ENSECAG00000009739	ENSECAT00000010792	ADGRB2	5610	2	24918124	24948011	1.65058	3.081	0.69697	0.226215	-2.14423	0.0169243	0.483377
ENSECAG00000013429	ENSECAT00000013950	SLITRK6	8458	17	57176505	57182742	13.1061	26.0897	4.45033	0.170578	-2.55149	0.0169275	0.483377
ENSECAG00000001898	ENSECAT00000001727	CCDC127	1125	21	57621795	57628249	29.695	43.909	20.2189	0.460473	-1.11881	0.0169441	0.483377
ENSECAG00000016478	ENSECAT00000017415	C7orf31	10796	4	56454780	56503708	1.36149	2.78578	0.411966	0.147882	-2.75748	0.0169796	0.483622
ENSECAG00000010558	ENSECAT00000010903	PTGFR	6233	5	84365557	84407437	4.31377	7.78534	1.99939	0.256815	-1.9612	0.0170139	0.483834
ENSECAG00000020093	ENSECAT00000021581	NPR3	13597	21	31604725	31669820	31.2447	69.1264	5.99018	0.0866555	-3.52856	0.0170535	0.484194
ENSECAG00000013659	ENSECAT00000014321	TUBB4A	8638	7	4018046	4022013	8.04028	1.62735	12.3156	7.56787	2.91989	0.0171221	0.485378
ENSECAG00000012649	ENSECAT00000013421	FMO3	7862	5	7290194	7311549	14.3435	24.9033	7.30372	0.293283	-1.76963	0.0171568	0.485598
ENSECAG00000019880	ENSECAT00000021895	ADAMTS9	13438	16	24645149	24808244	6.75467	13.0035	2.58875	0.199081	-2.32858	0.0172126	0.48641
ENSECAG00000013484	ENSECAT00000014332	ACCS	8499	12	8940850	8954869	9.82642	15.3756	6.12699	0.398489	-1.32739	0.0177055	0.499556
ENSECAG00000017984	ENSECAT00000019016	LITAF	11978	13	32976248	32983395	113.859	167.288	78.2398	0.467694	-1.09636	0.0177502	0.500033
ENSECAG00000022376	ENSECAT00000023862		15402	18	78160416	78210112	68.3815	102.188	45.8441	0.448627	-1.15641	0.0178068	0.500377
ENSECAG00000012628	ENSECAT00000013583	EPB41L4A	7846	14	59488641	59736014	17.6935	28.7066	10.3513	0.360591	-1.47157	0.017818	0.500377
ENSECAG00000015696	ENSECAT00000016413		10192	3	55830408	55910277	4.27701	8.52123	1.44754	0.169874	-2.55746	0.0179201	0.502213
ENSECAG00000013876	ENSECAT00000014442		8803	26	39776635	39783729	393.474	205.663	518.681	2.522	1.33457	0.0179392	0.502213
ENSECAG00000008834	ENSECAT00000009643	SULT1C4	4922	15	1518938	1528888	339.234	746.896	67.4598	0.0903202	-3.46881	0.0179995	0.502536
ENSECAG00000012670	ENSECAT00000013926	ANXA2	7881	1	131434596	131465549	6996.81	11961.7	3686.86	0.308222	-1.69796	0.0180124	0.502536
ENSECAG00000009690	ENSECAT00000010000		5572	26	39482402	39496080	2.57288	4.82222	1.07333	0.222579	-2.16761	0.0180617	0.502536
ENSECAG00000003954	ENSECAT00000003805	BLOC1S4	2070	Un4244	3518	3958	31.1673	15.3616	41.7043	2.71484	1.44087	0.0181158	0.502536
ENSECAG00000017017	ENSECAT00000018133	LNX1	11219	3	78695744	78785664	354.809	500.71	257.542	0.514353	-0.959169	0.0181243	0.502536
ENSECAG00000018067	ENSECAT00000019322	ITGBL1	12044	17	70216072	70427398	1.15615	2.46317	0.28481	0.115627	-3.11245	0.0181447	0.502536
ENSECAG00000021620	ENSECAT00000023385	GSS	14828	22	25760142	25780862	98.8424	145.373	67.8219	0.466537	-1.09994	0.0181461	0.502536
ENSECAG00000011471	ENSECAT00000012479	AXL	6947	10	11810225	11837132	10.1031	16.3018	5.97066	0.366257	-1.44907	0.0182028	0.50333
ENSECAG00000013422	ENSECAT00000016221	SLC12A2	8451	14	46532956	46635501	17.8018	26.2242	12.1869	0.46472	-1.10557	0.0182525	0.503723
ENSECAG00000005154	ENSECAT00000005140	TMEM35A	2650	X	79518095	79529478	128.661	201.541	80.0753	0.397316	-1.33164	0.0182729	0.503723
ENSECAG00000021363	ENSECAT00000022778	DEPTOR	14620	9	62858588	62998122	13.1997	20.8293	8.11325	0.389512	-1.36026	0.0183628	0.505426
ENSECAG00000021703	ENSECAT00000023144	NKX6-1	14895	3	52831983	52837046	1.29988	2.60298	0.431152	0.165638	-2.59389	0.0184244	0.506348
ENSECAG00000013390	ENSECAT00000013968		8428	X	80482010	80506570	26.6096	40.5463	17.3184	0.427127	-1.22726	0.0184716	0.506872
ENSECAG00000008499	ENSECAT00000011989	COL5A2	4669	18	65549357	65689370	77.0752	113.367	52.8809	0.466459	-1.10018	0.0185138	0.507256
ENSECAG00000014873	ENSECAT00000015791	OAT	9563	1	8548828	8560937	1246.8	1990.34	751.101	0.377373	-1.40594	0.018574	0.507641
ENSECAG00000014339	ENSECAT00000015135		9145	23	40803433	40936858	4.89811	8.45004	2.53016	0.299425	-1.73973	0.0185843	0.507641
ENSECAG00000023733	ENSECAT00000025715	MMP1	16422	7	12685827	12693904	116.156	244.774	30.4102	0.124237	-3.00883	0.0186606	0.508954
ENSECAG00000020319	ENSECAT00000021590	FUT10	13784	27	11401999	11475313	6.33596	10.6145	3.48362	0.328195	-1.60738	0.0187458	0.510503
ENSECAG00000020398	ENSECAT00000021832	STK33	13845	7	77901768	77946007	5.17462	9.86702	2.04636	0.207394	-2.26956	0.0188888	0.513012
ENSECAG00000010708	ENSECAT00000011022	ZNF662	6352	16	43268035	43273179	6.01833	10.065	3.32053	0.329909	-1.59986	0.0189089	0.513012
ENSECAG00000021646	ENSECAT00000023113	FHDC1	14850	2	80749730	80778054	105.755	158.798	70.3934	0.44329	-1.17368	0.0189509	0.513012
ENSECAG00000000233	ENSECAT00000000239	TMPRSS3	163	26	37901054	37922531	0.822301	1.94063	0.0767485	0.0395482	-4.66024	0.0189519	0.513012
ENSECAG00000014136	ENSECAT00000014828	GTDC1	8990	18	26911595	27149375	82.8148	127.252	53.1901	0.417991	-1.25846	0.0189999	0.513538
ENSECAG00000008985	ENSECAT00000009788	NBEA	5045	17	13839296	14433268	17.9426	28.5543	10.8681	0.380613	-1.3936	0.0191166	0.513598
ENSECAG00000012012	ENSECAT00000012639	ENPP5	7380	20	44754821	44760346	71.1623	122.387	37.0124	0.302421	-1.72537	0.0191185	0.513598
ENSECAG00000023690	ENSECAT00000025617	STK38L	16389	6	52594376	52619945	86.8102	135.008	54.6782	0.404999	-1.30401	0.0191204	0.513598
ENSECAG00000008463	ENSECAT00000008617	CCDC105	4639	21	305003	312376	1.64728	3.60091	0.344862	0.0957709	-3.38427	0.0191313	0.513598
ENSECAG00000012395	ENSECAT00000012802	S100B	7670	26	41697089	41703000	3.89821	1.6389	5.40442	3.29759	1.72141	0.0191537	0.513598
ENSECAG00000018631	ENSECAT00000020479	LTBP2	12474	24	20049629	20147463	77.4046	141.846	34.4439	0.242827	-2.042	0.0191733	0.513598
ENSECAG00000018924	ENSECAT00000021005	PTK2B	12704	2	55991005	56050782	62.075	87.3313	45.2375	0.517998	-0.94898	0.019357	0.517751
ENSECAG00000020074	ENSECAT00000022793	ABCC8	13584	7	85677367	85750489	0.81072	1.89859	0.0854735	0.0450195	-4.47331	0.019398	0.518077
ENSECAG00000014496	ENSECAT00000015655	PPP2R3A	9271	16	71183137	71294550	474.071	721.797	308.921	0.427989	-1.22435	0.0194584	0.518565
ENSECAG00000005110	ENSECAT00000005028	MSRB3	2631	6	80874383	81101650	6.58412	10.9036	3.70444	0.339743	-1.55748	0.0194739	0.518565
ENSECAG00000003201	ENSECAT00000003109	PRSS35	1720	10	37284890	37286284	3.69848	6.15628	2.05995	0.334609	-1.57945	0.0196409	0.522239
ENSECAG00000010648	ENSECAT00000010998	GPR143	6307	X	5913541	5966672	41.7622	13.6334	60.5147	4.43871	2.15014	0.0196995	0.523016
ENSECAG00000023301	ENSECAT00000024915	GPX8	16081	21	17156837	17161564	11.1465	17.4965	6.91319	0.395118	-1.33964	0.0197282	0.523016
ENSECAG00000006407	ENSECAT00000006404	CALML5	3287	29	28396390	28396858	419.529	799.209	166.409	0.208217	-2.26384	0.0198015	0.524186
ENSECAG00000020106	ENSECAT00000021449	GSG1	13609	6	40816676	40825410	263.849	438.577	147.363	0.336004	-1.57345	0.0198432	0.524518
ENSECAG00000011422	ENSECAT00000011872	DHRS7	6905	24	7588554	7600765	562.496	926.448	319.861	0.345255	-1.53426	0.0199306	0.52538
ENSECAG00000014742	ENSECAT00000015938	GPAM	9459	1	19409216	19436039	229.783	364.538	139.946	0.383901	-1.38119	0.0199576	0.52538
ENSECAG00000019853	ENSECAT00000021024	AMIGO2	13417	6	64930414	64932517	2.02148	3.58622	0.978322	0.2728	-1.87408	0.0199674	0.52538
ENSECAG00000000719	ENSECAT00000000971	CA6	542	2	42076909	42097908	2.96375	6.52005	0.592882	0.090932	-3.45907	0.0199925	0.52538
ENSECAG00000024150	ENSECAT00000025933		16754	X	79971914	79973513	17.2009	26.026	11.3176	0.434857	-1.20139	0.0200765	0.525914
ENSECAG00000023844	ENSECAT00000028988	LAMA2	16508	10	75500015	76040239	40.2165	64.202	24.2261	0.377342	-1.40606	0.0200902	0.525914
ENSECAG00000007658	ENSECAT00000007866	MGLL	4068	16	266736	372940	48.7399	82.3816	26.3122	0.319394	-1.64659	0.0201005	0.525914
ENSECAG00000007595	ENSECAT00000007751	THSD7B	4023	18	20740447	21266891	84.8873	186.307	17.2743	0.0927193	-3.43099	0.0201505	0.526457
ENSECAG00000022776	ENSECAT00000024478	QPCT	15705	15	60321060	60348314	500.567	918.057	222.241	0.242077	-2.04646	0.0202334	0.527858
ENSECAG00000015794	ENSECAT00000017244	ANXA1	10261	23	16489889	16507507	10359.6	17789.5	5406.39	0.303908	-1.71829	0.02032	0.528784
ENSECAG00000010641	ENSECAT00000011082		6302	13	41334685	41377271	45.2019	21.2096	61.1969	2.88534	1.52874	0.0203277	0.528784
ENSECAG00000009216	ENSECAT00000009376	ZNF548	5219	10	26343184	26346469	1.39745	3.13379	0.23989	0.0765495	-3.70746	0.0204287	0.530646
ENSECAG00000024278	ENSECAT00000026291	ASAP2	16857	15	83960235	84076851	59.2602	86.2404	41.2734	0.478586	-1.06315	0.0204803	0.53122
ENSECAG00000008565	ENSECAT00000008678	GPR37	4723	4	80505169	80521859	10.8144	17.2988	6.49154	0.375259	-1.41404	0.0205134	0.531311
ENSECAG00000000291	ENSECAT00000003199	PLCG2	212	3	29443064	29584590	15.5952	23.7202	10.1786	0.429111	-1.22058	0.0205703	0.531714
ENSECAG00000022969	ENSECAT00000024536	ELOVL4	15829	10	34150097	34179153	375.302	625.849	208.271	0.332781	-1.58736	0.020588	0.531714
ENSECAG00000016141	ENSECAT00000017308	CLIP4	10529	15	67381809	67433532	499.773	747.038	334.93	0.448344	-1.15732	0.0206621	0.531886
ENSECAG00000023588	ENSECAT00000025367	EHHADH	16309	19	23474322	23515383	135.825	197.937	94.4165	0.477004	-1.06793	0.0206685	0.531886
ENSECAG00000011432	ENSECAT00000011800	SLC46A3	6913	17	8255018	8314415	6.52253	14.6379	1.11229	0.0759873	-3.7181	0.0206833	0.531886
ENSECAG00000012348	ENSECAT00000012919	EFNB2	7631	17	74549803	74590978	130.284	214.798	73.942	0.344241	-1.53851	0.0207445	0.532117
ENSECAG00000012315	ENSECAT00000013109	EVL	7605	24	42017949	42099803	311.396	446.455	221.356	0.495808	-1.01215	0.0207514	0.532117
ENSECAG00000024428	ENSECAT00000026279	PROCR	16981	22	25962788	25966863	906.632	571.742	1129.89	1.97623	0.98275	0.0208205	0.532775
ENSECAG00000012098	ENSECAT00000012499		7445	7	81823795	81825309	130.068	50.2947	183.251	3.64354	1.86534	0.020852	0.532775
ENSECAG00000011048	ENSECAT00000011415	VPS37B	6619	8	22947501	22950793	18.2588	27.9319	11.8101	0.422817	-1.24189	0.0208658	0.532775
ENSECAG00000020777	ENSECAT00000022124	LMO3	14146	6	43870969	43918221	4.34464	7.55102	2.20705	0.292286	-1.77455	0.0209308	0.5336
ENSECAG00000023282	ENSECAT00000025124	MTMR11	16065	5	47015283	47022447	33.2525	46.3894	24.4945	0.528021	-0.921334	0.0209852	0.5336
ENSECAG00000021435	ENSECAT00000022827	C1orf50	14678	2	15673133	15678596	33.4708	51.1534	21.6825	0.423872	-1.2383	0.0209871	0.5336
ENSECAG00000010714	ENSECAT00000011178	SVOPL	6357	4	92095626	92167370	10.1871	20.1929	3.51656	0.174148	-2.52162	0.0212035	0.538341
ENSECAG00000014728	ENSECAT00000015653	SRPX2	9447	X	79014310	79035383	16.7589	26.9587	9.95907	0.36942	-1.43667	0.0212458	0.538655
ENSECAG00000022638	ENSECAT00000024650	PLD1	15607	19	11785838	11922978	76.516	115.699	50.3937	0.435557	-1.19907	0.0213842	0.540688
ENSECAG00000007048	ENSECAT00000007225	SLCO6A1	3673	14	67711672	67799817	1.17448	2.56465	0.247695	0.0965804	-3.37213	0.021386	0.540688
ENSECAG00000009742	ENSECAT00000009966	S100A12	5613	5	44157872	44159412	3129.63	5564.97	1506.06	0.270633	-1.88559	0.0214286	0.541004
ENSECAG00000020131	ENSECAT00000021334	CLMP	13630	7	30262526	30282327	109.784	166.294	72.1105	0.433632	-1.20546	0.0214622	0.541094
ENSECAG00000020774	ENSECAT00000022318	WEE1	14144	7	78797719	78812013	18.8739	28.7574	12.2849	0.42719	-1.22705	0.0215089	0.541192
ENSECAG00000010430	ENSECAT00000010933	GOLGA5	6131	24	35697478	35728069	534.601	830.178	337.549	0.406598	-1.29833	0.021546	0.541192
ENSECAG00000000186	ENSECAT00000000159	DEGS1	133	30	9067578	9072526	174.507	253.108	122.105	0.482424	-1.05163	0.0215563	0.541192
ENSECAG00000022880	ENSECAT00000025191	HIP1	15770	13	10895307	10931745	5.20926	8.74144	2.85447	0.326545	-1.61465	0.0216755	0.541947
ENSECAG00000012347	ENSECAT00000012743	PROKR1	7630	15	33649684	33658177	3.32711	5.62126	1.79768	0.319801	-1.64475	0.0216772	0.541947
ENSECAG00000021310	ENSECAT00000022776	RND3	14581	18	32738260	32756335	266.796	408.426	172.376	0.422049	-1.24452	0.0217034	0.541947
ENSECAG00000022804	ENSECAT00000024453	DKK3	15725	7	80901935	80940409	42.6901	66.9304	26.5299	0.39638	-1.33504	0.0217068	0.541947
ENSECAG00000022731	ENSECAT00000024583	COL6A1	15674	26	41057463	41199477	16.3754	26.1954	9.82872	0.375208	-1.41424	0.0217583	0.542482
ENSECAG00000007289	ENSECAT00000007399	CLDN7	3821	11	50273900	50275751	5.46878	7.91366	3.83885	0.485091	-1.04367	0.0219035	0.545347
ENSECAG00000022971	ENSECAT00000024664	PLXNC1	15831	28	19465243	19604379	39.2982	18.4891	53.1709	2.8758	1.52396	0.0219421	0.545551
ENSECAG00000004819	ENSECAT00000008023	DNAH11	2488	4	53421092	53715138	14.2173	22.5842	8.63932	0.382539	-1.38632	0.022079	0.547992
ENSECAG00000021240	ENSECAT00000022853	SH3RF1	14521	2	65962390	66017003	17.9918	26.6228	12.2378	0.459674	-1.12132	0.0221011	0.547992
ENSECAG00000014815	ENSECAT00000015520	FXYD1	9517	10	6305603	6309799	3.74056	5.83903	2.34158	0.401023	-1.31824	0.0222062	0.54984
ENSECAG00000000330	ENSECAT00000000258	TEX33	245	28	34349386	34361879	1.19085	2.97714	0	0	#NAME?	0.0222503	0.550013
ENSECAG00000021061	ENSECAT00000022699	SLC6A14	14381	X	92550344	92754172	359.02	744.268	102.188	0.1373	-2.8646	0.0222743	0.550013
ENSECAG00000012612	ENSECAT00000013059	SH3BGRL	7835	X	60972658	61034380	78.4161	118.278	51.8417	0.438306	-1.18999	0.0223321	0.550196
ENSECAG00000014484	ENSECAT00000015351	DPP6	9262	4	105203863	105715780	0.960858	2.09143	0.207142	0.0990429	-3.3358	0.0223474	0.550196
ENSECAG00000009991	ENSECAT00000010644	KRT75	5804	6	69523789	69533483	29939.5	45958.2	19260.3	0.419083	-1.25469	0.0223734	0.550196
ENSECAG00000012183	ENSECAT00000012616		7511	1	28880524	28892893	4.05711	6.92728	2.14366	0.309452	-1.69221	0.022507	0.552727
ENSECAG00000009211	ENSECAT00000009786	ANGPT4	5216	22	21578953	21597921	0.816004	2.04001	0	0	#NAME?	0.0225759	0.553664
ENSECAG00000023463	ENSECAT00000025113		16209	16	14636706	14637079	260.579	367.461	189.325	0.515224	-0.956728	0.0226733	0.555183
ENSECAG00000018176	ENSECAT00000020434	PDGFRA	12122	3	78140545	78182493	11.2324	17.171	7.27333	0.423582	-1.23929	0.0226995	0.555183
ENSECAG00000022823	ENSECAT00000024720	PLCE1	15736	1	34865461	35028579	15.1339	29.4743	5.57354	0.189098	-2.40279	0.0228445	0.557204
ENSECAG00000010840	ENSECAT00000011488	LIPA	6463	1	39069153	39103423	22.726	10.9377	30.5849	2.79629	1.48352	0.0228459	0.557204
ENSECAG00000016431	ENSECAT00000017932	MAGI1	10758	16	23925712	24043527	189.624	278.349	130.474	0.468744	-1.09313	0.0228937	0.557204
ENSECAG00000024566	ENSECAT00000026584	PITPNM2	17089	8	23043364	23080017	21.4877	31.8269	14.595	0.458575	-1.12477	0.022906	0.557204
ENSECAG00000024740	ENSECAT00000026976	COL1A2	17229	4	37978442	38013121	100.154	184.073	44.2088	0.24017	-2.05787	0.023026	0.559367
ENSECAG00000017794	ENSECAT00000018999	IRF1	11825	14	43066114	43072270	7.29575	11.8674	4.24798	0.357953	-1.48216	0.0230731	0.559755
ENSECAG00000022865	ENSECAT00000024751	ERBB4	15759	6	2038532	2411089	2.3542	4.69916	0.790891	0.168305	-2.57085	0.0231497	0.560276
ENSECAG00000019618	ENSECAT00000021058	FAR1	13229	7	82394580	82432608	39.2052	56.9531	27.3733	0.480629	-1.057	0.0231636	0.560276
ENSECAG00000020556	ENSECAT00000021809		13970	2	21128198	21137978	65.5665	94.7148	46.1342	0.487086	-1.03775	0.0231879	0.560276
ENSECAG00000019096	ENSECAT00000023480	CACNA1C	12831	6	28057667	28285464	7.24397	12.6538	3.63745	0.28746	-1.79857	0.0233408	0.563215
ENSECAG00000009930	ENSECAT00000010227		5755	1	77783531	77901353	1.80616	3.41959	0.730541	0.213634	-2.22679	0.0234138	0.56422
ENSECAG00000009393	ENSECAT00000010265	ARHGAP29	5348	5	70831916	70885674	296.688	437.465	202.836	0.463662	-1.10886	0.0234469	0.564261
ENSECAG00000000451	ENSECAT00000000353	HOXA2	340	4	58130515	58132932	5.03674	8.47986	2.74132	0.323274	-1.62917	0.0235053	0.564912
ENSECAG00000024051	ENSECAT00000025896	AADAC	16678	16	84190245	84201621	7.012	16.1829	0.898054	0.0554939	-4.17153	0.0236556	0.567767
ENSECAG00000015606	ENSECAT00000016520	CSRP2	10130	28	4793640	4801547	97.4515	148.438	63.4607	0.427524	-1.22592	0.0236912	0.567863
ENSECAG00000013233	ENSECAT00000013920	FAT4	8317	2	103113753	103269258	8.63137	15.162	4.27758	0.282124	-1.8256	0.0238014	0.569745
ENSECAG00000008106	ENSECAT00000008153	FAM111A	4375	12	19165222	19169424	27.2221	40.8033	18.168	0.445259	-1.16728	0.0239153	0.571713
ENSECAG00000014164	ENSECAT00000014904	ADAMTS8	9013	7	38847607	38858741	11.1276	19.7793	5.35979	0.27098	-1.88374	0.0240121	0.573265
ENSECAG00000025001	ENSECAT00000026982	KRTDAP	17444	10	6589049	6591925	3416.4	7031.04	1006.64	0.143171	-2.80419	0.0242279	0.576741
ENSECAG00000001261	ENSECAT00000001191	MSLN	833	13	41891164	41894384	0.965017	2.19359	0.145969	0.0665434	-3.90956	0.0242398	0.576741
ENSECAG00000011949	ENSECAT00000012423	LGR5	7328	Un0003	135864	249071	43.0131	83.8134	15.8129	0.188668	-2.40608	0.0242769	0.576741
ENSECAG00000016516	ENSECAT00000017775	WNT5B	10829	6	29075521	29087930	382.385	220.96	490.001	2.2176	1.149	0.0242859	0.576741
ENSECAG00000023069	ENSECAT00000024712	PIP5KL1	15897	25	31322276	31329811	2.59819	4.77437	1.14739	0.240323	-2.05695	0.0243878	0.576818
ENSECAG00000026983	ENSECAT00000028862	MRPL53	17908	15	28641564	28642112	24.8554	12.146	33.3283	2.74398	1.45627	0.0244267	0.576818
ENSECAG00000012625	ENSECAT00000013298		7844	8	79933831	79940613	10.7425	18.3805	5.65056	0.307422	-1.70171	0.0244492	0.576818
ENSECAG00000013520	ENSECAT00000014681	ATP13A4	8531	19	30336245	30456113	1123.52	463.074	1563.82	3.37704	1.75576	0.0244535	0.576818
ENSECAG00000007207	ENSECAT00000007519	SLC35A1	3768	10	40242077	40264110	127.259	204.717	75.62	0.369388	-1.43679	0.0244682	0.576818
ENSECAG00000018101	ENSECAT00000019662	FBLN1	12068	28	41466402	41532567	6.59784	10.967	3.68505	0.336012	-1.57342	0.0244852	0.576818
ENSECAG00000011249	ENSECAT00000011721	AP1S2	6774	X	11283410	11306820	93.7219	135.517	65.8583	0.485977	-1.04104	0.0245536	0.576818
ENSECAG00000002434	ENSECAT00000002260	C15orf62	1362	1	147820590	147821135	64.7555	33.7213	85.445	2.53386	1.34134	0.024571	0.576818
ENSECAG00000024993	ENSECAT00000026966	CYR61	17437	5	78262823	78264924	328.438	473.044	232.034	0.490512	-1.02764	0.024648	0.576818
ENSECAG00000021759	ENSECAT00000023251	WNT3	14942	11	18057259	18102936	467.855	239.426	620.14	2.59011	1.37301	0.0246546	0.576818
ENSECAG00000004216	ENSECAT00000006522	VIM	2190	29	18207562	18214978	171.641	102.621	217.654	2.12096	1.08472	0.0246735	0.576818
ENSECAG00000020282	ENSECAT00000021548		13755	4	83600830	83610557	7.99345	13.5694	4.27612	0.315129	-1.66599	0.0246736	0.576818
ENSECAG00000006636	ENSECAT00000006762	HENMT1	3418	5	59310940	59321623	8.94792	3.16334	12.8043	4.04772	2.01711	0.0247487	0.577547
ENSECAG00000018717	ENSECAT00000020077	BGN	12543	X	121946076	121951428	313.097	410.999	247.829	0.602991	-0.729793	0.024769	0.577547
ENSECAG00000015294	ENSECAT00000016318	F10	9890	17	79905389	79924672	9.69239	19.5942	3.09119	0.15776	-2.66419	0.0248229	0.578055
ENSECAG00000013962	ENSECAT00000014729	TPD52	8867	9	7554809	7592238	597.37	973.965	346.306	0.355564	-1.49182	0.0249183	0.579527
ENSECAG00000000185	ENSECAT00000000168	SMPD3	132	3	18620643	18631790	255.06	126.958	340.461	2.68169	1.42314	0.0250542	0.581936
ENSECAG00000016522	ENSECAT00000017636	SCG3	10835	1	138776677	138813843	4.33677	1.50873	6.22212	4.12407	2.04407	0.0251265	0.5822
ENSECAG00000021316	ENSECAT00000022692	FAM221A	14587	4	55216287	55246201	106.966	202.199	43.4769	0.21502	-2.21745	0.0251303	0.5822
ENSECAG00000007170	ENSECAT00000007447	TK2	3743	3	17130387	17154385	8.9825	14.2667	5.4597	0.382688	-1.38576	0.0251718	0.5822
ENSECAG00000004740	ENSECAT00000004848		2443	14	35737126	35746802	5.03344	8.70785	2.58383	0.296724	-1.75281	0.0251949	0.5822
ENSECAG00000016454	ENSECAT00000017248		10777	15	82016350	82019559	3.24263	5.4944	1.74144	0.316948	-1.65768	0.0252676	0.582297
ENSECAG00000023828	ENSECAT00000025820	GPAT3	16498	3	53620188	53672198	3.63426	5.85503	2.15374	0.367845	-1.44283	0.0253109	0.582297
ENSECAG00000007274	ENSECAT00000007413	PLCL1	3809	18	73217402	73285651	3.0498	5.08134	1.69544	0.333661	-1.58355	0.0253279	0.582297
ENSECAG00000009011	ENSECAT00000009153	FLRT2	5062	24	29757157	29947461	9.19657	14.3306	5.77387	0.402905	-1.31149	0.0253436	0.582297
ENSECAG00000016246	ENSECAT00000017553	ASAP1	10612	9	71289520	71417310	63.5193	90.4228	45.5836	0.504116	-0.988172	0.0253609	0.582297
ENSECAG00000013746	ENSECAT00000014299	SPRY1	8706	2	104883396	104886792	84.227	118.139	61.6191	0.521582	-0.939035	0.0254416	0.583363
ENSECAG00000000887	ENSECAT00000000748	ARL4C	652	6	21109042	21109620	124.027	67.9588	161.406	2.37506	1.24797	0.0254915	0.583363
ENSECAG00000015997	ENSECAT00000017236	ESRRG	10418	30	15482319	15700599	0.501018	1.25254	0	0	#NAME?	0.0255045	0.583363
ENSECAG00000006619	ENSECAT00000006572	ZNF688	3411	13	19148066	19149959	13.1952	5.30687	18.454	3.47739	1.798	0.0256022	0.584854
ENSECAG00000009429	ENSECAT00000010007	REPS2	5375	X	12205444	12348025	9.4023	15.2393	5.51098	0.36163	-1.46741	0.0257038	0.586431
ENSECAG00000005855	ENSECAT00000005803	THRSP	2983	7	66388683	66389135	1.87986	4.15656	0.362065	0.0871069	-3.52107	0.0258182	0.587536
ENSECAG00000010005	ENSECAT00000010746		5815	8	79903860	79910357	465.956	823.691	227.466	0.276155	-1.85645	0.0258192	0.587536
ENSECAG00000007371	ENSECAT00000008181		3874	1	83464982	83501553	65.3629	92.8914	47.0106	0.506082	-0.982557	0.0258502	0.587536
ENSECAG00000010222	ENSECAT00000010624	MAPRE1	5969	22	23620846	23642497	303.334	459.72	199.077	0.433039	-1.20743	0.025894	0.58779
ENSECAG00000013655	ENSECAT00000014493		8635	7	74409645	74472142	1.92099	3.6901	0.741577	0.200964	-2.31499	0.026022	0.589917
ENSECAG00000024771	ENSECAT00000026764		17253	20	31114658	31118071	7.71421	13.2245	4.04069	0.305546	-1.71054	0.0260838	0.589917
ENSECAG00000018724	ENSECAT00000020135	ETNPPL	12549	2	116800069	116817525	15.1352	24.7974	8.69382	0.350594	-1.51213	0.0260894	0.589917
ENSECAG00000015260	ENSECAT00000015957	LMOD2	9863	4	79451834	79459676	4.94796	8.92449	2.29694	0.257374	-1.95806	0.0261359	0.589917
ENSECAG00000019285	ENSECAT00000020787	SFXN3	12980	1	28867759	28872308	92.0124	133.517	64.3426	0.481906	-1.05318	0.0261714	0.589917
ENSECAG00000020525	ENSECAT00000021931	NUDT13	13950	1	60929689	60939672	11.845	19.1051	7.00495	0.366653	-1.44751	0.0261843	0.589917
ENSECAG00000020343	ENSECAT00000021593	SKAP2	13801	4	57779356	57946239	11.4858	18.1665	7.03201	0.387086	-1.36927	0.0262943	0.591636
ENSECAG00000018094	ENSECAT00000019111	TBC1D16	12062	11	2917240	2978079	12.2653	5.42247	16.8271	3.10322	1.63377	0.0263264	0.591636
ENSECAG00000012190	ENSECAT00000013122	ARSH	7516	X	496261	513977	82.4934	50.2885	103.963	2.06734	1.04777	0.0264536	0.59356
ENSECAG00000024613	ENSECAT00000026497	GLRX	17128	14	72897049	72904892	135.404	287.787	33.8156	0.117502	-3.08924	0.0264863	0.59356
ENSECAG00000008859	ENSECAT00000009471	FBLN2	4944	16	2529525	2588876	3.74745	6.58501	1.85574	0.281812	-1.82719	0.0265459	0.59356
ENSECAG00000003209	ENSECAT00000003053	ZNF772	1724	10	26403960	26405105	4.9767	8.32537	2.74425	0.329625	-1.6011	0.0265702	0.59356
ENSECAG00000023472	ENSECAT00000025142	KCNK2	16216	5	23706045	23944485	110.683	173.713	68.6635	0.395271	-1.33909	0.0265768	0.59356
ENSECAG00000004091	ENSECAT00000003938	SNN	2131	13	32878202	32878465	68.7876	31.1888	93.8535	3.0092	1.58938	0.0266638	0.594764
ENSECAG00000021660	ENSECAT00000023049	KRT79	14862	6	69912416	69924148	195.003	318.449	112.706	0.353921	-1.4985	0.0267231	0.595174
ENSECAG00000000324	ENSECAT00000000279	RASEF	239	23	9235644	9304986	3.76328	5.90887	2.33289	0.394812	-1.34076	0.0267641	0.595174
ENSECAG00000012839	ENSECAT00000013432	TMC4	8010	10	23204401	23216144	45.0037	66.2696	30.8265	0.465168	-1.10418	0.0267813	0.595174
ENSECAG00000020000	ENSECAT00000021554	PMEL	13528	6	73665164	73672991	2905.26	654.468	4405.78	6.73186	2.751	0.026822	0.595343
ENSECAG00000011692	ENSECAT00000012061		7125	23	10349245	10355387	4.61431	8.70577	1.88667	0.216715	-2.20613	0.0268647	0.595555
ENSECAG00000015439	ENSECAT00000016668	DPY19L1	9998	4	64641920	64729943	40.2052	59.7399	27.1821	0.455007	-1.13604	0.0269486	0.596682
ENSECAG00000024861	ENSECAT00000026807	DLX1	17325	18	51258772	51261569	1.82513	3.53778	0.683357	0.19316	-2.37213	0.027019	0.597504
ENSECAG00000007669	ENSECAT00000007705		4078	13	19160532	19162717	110.05	45.844	152.855	3.33424	1.73736	0.0271571	0.599111
ENSECAG00000017778	ENSECAT00000018753		11811	3	56508582	56513002	1.00719	2.51797	0	0	#NAME?	0.0271582	0.599111
ENSECAG00000008835	ENSECAT00000009783		4923	18	72332082	72519546	28.26	42.7538	18.5974	0.434988	-1.20095	0.0272117	0.59939
ENSECAG00000020887	ENSECAT00000022862	COL6A3	14239	6	23450320	23517034	26.786	50.4644	11.0005	0.217986	-2.19769	0.0272374	0.59939
ENSECAG00000022068	ENSECAT00000023570	RCN1	15171	7	97801005	97807957	27.3429	40.9068	18.3003	0.447367	-1.16047	0.0273561	0.601267
ENSECAG00000016579	ENSECAT00000017444	GAL	10874	12	27943067	27949315	7.19148	13.1671	3.20773	0.243617	-2.03732	0.0274574	0.602219
ENSECAG00000013896	ENSECAT00000014631	IFI30	8819	21	2877284	2879461	16.6512	22.9542	12.4493	0.542355	-0.882691	0.0274663	0.602219
ENSECAG00000005240	ENSECAT00000005166	GJB4	2689	2	22417872	22418672	68.0205	126.866	28.7904	0.226937	-2.13964	0.0275694	0.603744
ENSECAG00000024851	ENSECAT00000026836	EDNRB	17318	17	50604167	50625930	60.6166	27.0681	82.9823	3.06568	1.61621	0.0276363	0.604473
ENSECAG00000000284	ENSECAT00000000410		206	6	27098455	27133057	1.41119	3.30128	0.151125	0.0457777	-4.44921	0.0277889	0.606354
ENSECAG00000016625	ENSECAT00000017804	PCLO	10910	4	27431291	27816331	199.944	335.086	109.85	0.327826	-1.609	0.0277897	0.606354
ENSECAG00000016060	ENSECAT00000016922	FAM114A1	10462	3	88288231	88351655	10.9514	17.6095	6.51273	0.369841	-1.43502	0.0278324	0.606456
ENSECAG00000009210	ENSECAT00000009655	STK32C	5215	1	1562309	1610672	7.57717	11.1957	5.1648	0.46132	-1.11616	0.0278962	0.606456
ENSECAG00000017109	ENSECAT00000018110	QSOX1	11282	5	17620690	17656400	502.485	690.914	376.866	0.54546	-0.874456	0.0279433	0.606456
ENSECAG00000020587	ENSECAT00000021914	GM2A	13996	14	26875001	26886359	583.695	1058.99	266.832	0.251968	-1.98869	0.027945	0.606456
ENSECAG00000014891	ENSECAT00000017803	NRCAM	9577	4	8076987	8274083	44.8298	24.8676	58.138	2.3379	1.22521	0.0279643	0.606456
ENSECAG00000011086	ENSECAT00000011401	PPP1R3B	6651	27	15452871	15459074	176.368	259.617	120.868	0.465564	-1.10295	0.0280303	0.606456
ENSECAG00000001466	ENSECAT00000002065	PLEKHB1	936	7	70140414	70153452	7.77718	16.5613	1.92108	0.115998	-3.10783	0.0280352	0.606456
ENSECAG00000019305	ENSECAT00000020711	TUB	12992	7	77570067	77631674	11.3611	18.3274	6.71689	0.366494	-1.44814	0.0280639	0.606456
ENSECAG00000011486	ENSECAT00000011931	ATF3	6956	5	26065349	26077751	1721.97	2620.3	1123.08	0.428608	-1.22227	0.0281426	0.607427
ENSECAG00000019095	ENSECAT00000020228		12830	20	30770041	30772981	4.34125	0.95653	6.59772	6.89756	2.78609	0.0282291	0.608509
ENSECAG00000007044	ENSECAT00000008119	FRAS1	3669	3	57929422	58192555	223.817	118.935	293.738	2.46973	1.30435	0.0282603	0.608509
ENSECAG00000013228	ENSECAT00000013726	GLT1D1	8313	8	26715344	26787402	40.756	23.2779	52.408	2.2514	1.17082	0.0283574	0.608913
ENSECAG00000014190	ENSECAT00000014825	LARP6	9033	1	122293476	122298945	10.6512	16.6911	6.62456	0.396893	-1.33318	0.0283754	0.608913
ENSECAG00000024900	ENSECAT00000026853	HOXC11	17357	6	70837383	70840203	34.4567	17.5544	45.7248	2.60474	1.38114	0.028382	0.608913
ENSECAG00000014370	ENSECAT00000015229	TRIM55	9171	9	19016135	19060834	1.95206	4.01032	0.579894	0.1446	-2.78986	0.0284144	0.608913
ENSECAG00000012644	ENSECAT00000013363		7858	15	50648132	50723439	42.3422	62.336	29.013	0.46543	-1.10336	0.0285375	0.610698
ENSECAG00000006615	ENSECAT00000007296	MYO16	3409	17	76288664	76767276	1.16547	2.91366	0	0	#NAME?	0.0285655	0.610698
ENSECAG00000016234	ENSECAT00000017160	ANGPTL2	10604	25	30607179	30640707	6.94652	14.6917	1.78307	0.121366	-3.04257	0.0286313	0.611078
ENSECAG00000020790	ENSECAT00000022063	ABHD17B	14158	23	19151051	19195040	424.957	613.724	299.112	0.487371	-1.03691	0.0286512	0.611078
ENSECAG00000010517	ENSECAT00000010793	PRRG1	6199	X	29913148	29975584	12.9722	19.9011	8.35284	0.419717	-1.25251	0.0287409	0.611819
ENSECAG00000008340	ENSECAT00000008422		4545	31	22492002	22718859	64.7059	101.042	40.4817	0.400641	-1.31962	0.0287539	0.611819
ENSECAG00000016968	ENSECAT00000017850	ZNF652	11177	11	25205440	25218839	9.53288	15.2727	5.70631	0.373627	-1.42033	0.0288249	0.612243
ENSECAG00000001326	ENSECAT00000001151	FZD1	865	4	35148258	35150062	27.4344	37.3706	20.8102	0.556861	-0.844611	0.0288419	0.612243
ENSECAG00000000080	ENSECAT00000000099	AAED1	61	23	826245	1022532	5.12878	8.47654	2.89694	0.341759	-1.54895	0.0289272	0.612955
ENSECAG00000013338	ENSECAT00000014100	B3GALNT2	8398	1	75859281	75907593	39.5604	57.3216	27.7196	0.483581	-1.04817	0.0289577	0.612955
ENSECAG00000015727	ENSECAT00000017283	PAK3	10212	X	87786353	87899986	8.84279	13.5173	5.72647	0.423641	-1.23909	0.0289775	0.612955
ENSECAG00000007183	ENSECAT00000007432	SEMA3E	3752	4	28028516	28278698	11.7931	23.1836	4.19947	0.181139	-2.46483	0.0290737	0.614268
ENSECAG00000014483	ENSECAT00000015327		9261	5	50018942	50026870	98.0884	173.168	48.0353	0.277391	-1.85	0.0291281	0.614696
ENSECAG00000025128	ENSECAT00000027137	PIWIL2	17546	2	51178482	51247010	1.39827	2.8408	0.436582	0.153683	-2.70197	0.0292388	0.61479
ENSECAG00000009470	ENSECAT00000009650	ZNF503	5406	1	62830520	62833070	26.9359	12.722	36.4118	2.8621	1.51708	0.0292406	0.61479
ENSECAG00000023134	ENSECAT00000024799	KCNK5	15954	20	38732413	38769851	22.0898	44.6372	7.05821	0.158124	-2.66087	0.0292541	0.61479
ENSECAG00000008487	ENSECAT00000009039	ATL1	4660	1	184377908	184440859	24.6136	39.5831	14.6339	0.369699	-1.43558	0.0292767	0.61479
ENSECAG00000021292	ENSECAT00000022744		14564	29	28640234	28654308	63.4297	94.7355	42.5592	0.449243	-1.15443	0.0293034	0.61479
ENSECAG00000009673	ENSECAT00000009857	RHOH	5561	3	87199915	87201549	10.1921	5.67968	13.2003	2.32413	1.21669	0.0293988	0.616074
ENSECAG00000004669	ENSECAT00000004541	HOPX	2411	3	76165198	76169780	19.292	10.6582	25.0478	2.35008	1.23271	0.0294707	0.616283
ENSECAG00000010289	ENSECAT00000010544		6027	Un0009	275643	276455	7.583	12.1825	4.51663	0.370746	-1.4315	0.0294799	0.616283
ENSECAG00000022305	ENSECAT00000023869	TSPAN1	15349	2	12302489	12303741	2.53632	4.53691	1.20259	0.265068	-1.91556	0.0295114	0.616283
ENSECAG00000004530	ENSECAT00000004437		2344	19	22765571	22766458	298.245	624.724	80.5918	0.129004	-2.95452	0.0295474	0.616319
ENSECAG00000019884	ENSECAT00000021714	AEBP1	13441	4	14949242	14957077	154.78	47.0126	226.625	4.82051	2.26919	0.0296241	0.617204
ENSECAG00000023717	ENSECAT00000025487	IQSEC1	16408	16	1906059	1981800	15.1028	22.067	10.4601	0.474013	-1.077	0.0297121	0.61832
ENSECAG00000010419	ENSECAT00000010702	GPRASP2	6124	X	80867552	80870089	6.23128	9.77488	3.86887	0.395797	-1.33717	0.0297697	0.618803
ENSECAG00000011930	ENSECAT00000012310	RNASE1	7313	1	157694299	157714930	3.15991	6.80501	0.729844	0.107251	-3.22094	0.0298788	0.620355
ENSECAG00000016072	ENSECAT00000016859	TPRG1	10473	19	26779711	26951663	9.26155	19.3849	2.51267	0.12962	-2.94764	0.0299495	0.620504
ENSECAG00000016107	ENSECAT00000017114	TBKBP1	10501	11	23889368	23904015	16.4824	24.3649	11.2273	0.460799	-1.11779	0.0299549	0.620504
ENSECAG00000022426	ENSECAT00000024148	SWAP70	15444	7	78866032	78931593	53.7531	77.2157	38.1114	0.493571	-1.01867	0.0301619	0.623324
ENSECAG00000008285	ENSECAT00000008666	PSEN2	4507	30	6737813	6753779	504.642	281.406	653.467	2.32215	1.21546	0.0301689	0.623324
ENSECAG00000007047	ENSECAT00000007366	ASPN	3672	23	55293084	55309601	3.47756	6.62527	1.37909	0.208157	-2.26426	0.0301949	0.623324
ENSECAG00000015566	ENSECAT00000016271		10102	3	112647208	112673315	33.4567	46.7909	24.5671	0.525041	-0.929499	0.0303006	0.624789
ENSECAG00000024642	ENSECAT00000026530	ZSCAN21	17149	13	7956085	7959196	41.8218	59.7371	29.8783	0.500163	-0.99953	0.0304457	0.627017
ENSECAG00000012547	ENSECAT00000013420	ENOSF1	7785	8	41192167	41219081	81.3105	129.07	49.4706	0.383284	-1.38351	0.0304783	0.627017
ENSECAG00000018532	ENSECAT00000019571		12394	3	27659442	27664054	9.87841	16.1353	5.70713	0.353704	-1.49939	0.0305456	0.627232
ENSECAG00000001064	ENSECAT00000004122	RET	744	1	71056785	71084086	3.4807	5.84567	1.90405	0.325719	-1.6183	0.0305584	0.627232
ENSECAG00000023360	ENSECAT00000025160	KCNK10	16130	24	31955209	32028247	2.60421	4.66802	1.22834	0.263139	-1.9261	0.0306998	0.629026
ENSECAG00000007607	ENSECAT00000005424	PTPRG	4032	16	26775926	27058465	190.195	282.91	128.385	0.453801	-1.13987	0.0307283	0.629026
ENSECAG00000020303	ENSECAT00000022377	UGGT2	13770	17	65573826	65750377	7.53776	12.5553	4.19276	0.333945	-1.58232	0.0307507	0.629026
ENSECAG00000010827	ENSECAT00000011130		6452	27	13627468	13636512	5.02929	2.64388	6.61956	2.50373	1.32408	0.0308698	0.630431
ENSECAG00000012767	ENSECAT00000013223	C11orf52	7957	7	20475959	20481766	9.69431	17.0715	4.77617	0.279774	-1.83766	0.0308894	0.630431
ENSECAG00000023526	ENSECAT00000025215	PLPP4	16259	1	12055981	12181087	63.986	101.711	38.8362	0.38183	-1.389	0.031003	0.631613
ENSECAG00000022715	ENSECAT00000024322	PCDH18	15664	2	93469621	93482289	18.5942	27.876	12.4064	0.445058	-1.16794	0.0310175	0.631613
ENSECAG00000009018	ENSECAT00000009180		5068	X	54689238	54690203	6.92002	14.5324	1.84509	0.126964	-2.97751	0.0313594	0.637855
ENSECAG00000015384	ENSECAT00000017030	ARHGEF10	9952	27	38491515	38576907	52.6174	75.1442	37.5996	0.500366	-0.998945	0.0314151	0.638266
ENSECAG00000019272	ENSECAT00000020392	ZNF671	12968	10	27396763	27399360	2.35145	4.33459	1.02935	0.237474	-2.07416	0.031502	0.638751
ENSECAG00000009968	ENSECAT00000010395	SH3PXD2B	5785	14	8984828	9049293	52.5606	73.6283	38.5154	0.523107	-0.934823	0.0315117	0.638751
ENSECAG00000013283	ENSECAT00000014492	DLG5	8358	1	65017459	65144609	302.731	430.305	217.681	0.505876	-0.983143	0.0315454	0.638751
ENSECAG00000024269	ENSECAT00000026123	UGT8	16850	2	111931313	111983137	16.8057	33.9069	5.40498	0.159407	-2.64922	0.0318366	0.643922
ENSECAG00000013002	ENSECAT00000013522	C1GALT1	8139	4	41007776	41018817	28.5763	51.7489	13.1278	0.253683	-1.9789	0.0321499	0.649528
ENSECAG00000007958	ENSECAT00000007992		4267	16	50936561	50937075	0.670692	1.56023	0.0776683	0.0497801	-4.32829	0.0322735	0.650458
ENSECAG00000019236	ENSECAT00000020348	LDLRAD3	12936	12	2562777	2747106	9.55738	3.28478	13.7391	4.18266	2.06442	0.0323165	0.650458
ENSECAG00000011993	ENSECAT00000013290	THBS3	7366	5	42696392	42706789	32.7662	55.0793	17.8907	0.324817	-1.6223	0.0323252	0.650458
ENSECAG00000002312	ENSECAT00000002239		1300	11	21603704	21604090	266.599	42.4027	416.063	9.81218	3.29457	0.0323597	0.650458
ENSECAG00000019696	ENSECAT00000021071	FRMD5	13294	1	145157363	145195056	2.34294	0.702291	3.43671	4.89357	2.29089	0.0323766	0.650458
ENSECAG00000021277	ENSECAT00000022904		14551	8	45557141	45633523	116.468	200.557	60.4093	0.301207	-1.73117	0.0325069	0.652307
ENSECAG00000011678	ENSECAT00000012783	TCF12	7113	1	134003936	134350825	896.413	1333.39	605.092	0.453799	-1.13988	0.032541	0.652307
ENSECAG00000008521	ENSECAT00000008624	ZNF629	4689	13	18968572	18974593	4.9725	7.42186	3.3396	0.449969	-1.1521	0.0326489	0.653045
ENSECAG00000013566	ENSECAT00000014360	PKP2	8566	6	56716996	56782168	74.482	102.769	55.6241	0.541255	-0.885621	0.0327169	0.653045
ENSECAG00000004288	ENSECAT00000006084		2233	23	439006	442258	9127.12	16812.7	4003.42	0.23812	-2.07024	0.0327391	0.653045
ENSECAG00000023280	ENSECAT00000025250	FADS1	16063	12	21722550	21731721	13.2347	6.61189	17.65	2.66943	1.41653	0.0327571	0.653045
ENSECAG00000021749	ENSECAT00000023548		14933	26	38418197	38439309	119.561	63.7652	156.758	2.45836	1.2977	0.0327593	0.653045
ENSECAG00000020129	ENSECAT00000021769		13628	1	83160326	83294966	1157.19	1690.97	801.34	0.473895	-1.07736	0.0328303	0.653064
ENSECAG00000009894	ENSECAT00000010219	LYG2	5731	15	10133649	10136919	887.089	605.133	1075.06	1.77657	0.829091	0.0328758	0.653064
ENSECAG00000026977	ENSECAT00000029099	KRT20	17903	11	21749987	21757191	259.978	390.296	173.099	0.443508	-1.17297	0.032884	0.653064
ENSECAG00000023535	ENSECAT00000025222		16268	15	56280403	56289361	6.78578	12.8572	2.73813	0.212964	-2.23132	0.0329053	0.653064
ENSECAG00000017094	ENSECAT00000018426	CPED1	11271	4	77293886	77562517	2.65505	4.80278	1.22324	0.254694	-1.97316	0.0330293	0.654803
ENSECAG00000013859	ENSECAT00000014462		8791	8	35308332	35343173	2.93693	6.14859	0.795822	0.129432	-2.94974	0.033236	0.658174
ENSECAG00000015205	ENSECAT00000016061		9825	2	7678982	7698646	17.0423	32.8123	6.52894	0.198979	-2.32932	0.033342	0.659031
ENSECAG00000018458	ENSECAT00000019501		12341	5	14164867	14172564	193.951	326.185	105.795	0.324339	-1.62442	0.0333689	0.659031
ENSECAG00000007620	ENSECAT00000007985	DEPDC1B	4042	21	12367100	12456155	42.3388	73.9162	21.2873	0.287992	-1.7959	0.033389	0.659031
ENSECAG00000004605	ENSECAT00000004483		2383	19	22839129	22840016	510.587	1017.09	172.92	0.170015	-2.55627	0.0334321	0.659158
ENSECAG00000006680	ENSECAT00000006638	SAP30L	3444	14	24200881	24205063	7.56543	10.4378	5.65054	0.541355	-0.885352	0.0335356	0.660476
ENSECAG00000005465	ENSECAT00000005382		2791	14	35642590	35645046	2.77297	4.85904	1.38225	0.284471	-1.81365	0.0336541	0.662085
ENSECAG00000011912	ENSECAT00000012634	RAB36	7300	8	780080	793425	15.9556	9.45481	20.2895	2.14594	1.10161	0.0336981	0.662227
ENSECAG00000019187	ENSECAT00000020352	PEA15	12899	5	37340756	37342859	50.7495	71.6237	36.8334	0.514262	-0.959423	0.033781	0.662704
ENSECAG00000019581	ENSECAT00000021158	SEC14L3	13204	8	6502073	6539623	0.697212	1.74303	0	0	#NAME?	0.033796	0.662704
ENSECAG00000016934	ENSECAT00000017944	IL31RA	11152	21	16482848	16540847	32.0811	60.4199	13.1885	0.218282	-2.19574	0.0338935	0.663892
ENSECAG00000011684	ENSECAT00000012593	SLC5A9	7118	2	10430744	10452179	11.4393	23.7444	3.2358	0.136276	-2.8754	0.0340545	0.664148
ENSECAG00000019741	ENSECAT00000021233	FMO5	13328	5	48821551	48859344	6.56048	9.68793	4.47552	0.461968	-1.11413	0.0340595	0.664148
ENSECAG00000024867	ENSECAT00000026817	HOXC13	17329	6	70802998	70809716	348.023	186.316	455.827	2.44652	1.29073	0.0340736	0.664148
ENSECAG00000001267	ENSECAT00000001148	TMEM45B	837	7	38375913	38381284	105.807	153.584	73.9555	0.481532	-1.0543	0.0341021	0.664148
ENSECAG00000017035	ENSECAT00000018044	SHF	11232	1	144241860	144261486	215.426	423.045	77.0138	0.182046	-2.45762	0.0341075	0.664148
ENSECAG00000024973	ENSECAT00000026956	CD34	17419	5	30168731	30190325	26.3858	37.4494	19.0101	0.50762	-0.97818	0.034169	0.664148
ENSECAG00000021721	ENSECAT00000023412	SLC22A5	14912	14	43157130	43180559	28.6783	49.1792	15.0111	0.305233	-1.71202	0.034218	0.664148
ENSECAG00000012832	ENSECAT00000013681	SYT1	8004	28	6531979	7052570	4.09195	6.59773	2.42143	0.367009	-1.44611	0.0342199	0.664148
ENSECAG00000009173	ENSECAT00000009326	ZNF367	5189	23	1090190	1097349	3.80095	6.60894	1.92895	0.291869	-1.77661	0.0342468	0.664148
ENSECAG00000001545	ENSECAT00000002388	TSPAN12	972	4	77127262	77191627	162.842	112.733	196.247	1.74081	0.799761	0.0342755	0.664148
ENSECAG00000015652	ENSECAT00000017758	ABCA2	10160	25	38547546	38563289	53.0366	73.9631	39.0856	0.528448	-0.920167	0.0344404	0.666625
ENSECAG00000008915	ENSECAT00000009679	CHD1L	4989	5	48746649	48796299	42.7713	61.4097	30.3457	0.494151	-1.01698	0.0345476	0.666969
ENSECAG00000025078	ENSECAT00000027072	SUSD2	17505	8	1316427	1322900	69.8592	109.488	43.4396	0.396751	-1.33369	0.0345566	0.666969
ENSECAG00000019058	ENSECAT00000020153		12804	5	45283164	45285092	274.732	490.236	131.063	0.267348	-1.90321	0.0345693	0.666969
ENSECAG00000011350	ENSECAT00000011732	SCARA3	6850	2	56243594	56267230	16.7684	23.4038	12.3447	0.527465	-0.922852	0.0346773	0.667561
ENSECAG00000006886	ENSECAT00000006904	RAB31	3566	8	34550671	34667158	25.0515	34.6163	18.675	0.539486	-0.890344	0.0347228	0.667561
ENSECAG00000007626	ENSECAT00000007737	PPP1R18	4046	20	29711824	29719368	13.6609	19.0254	10.0845	0.530054	-0.915788	0.0347236	0.667561
ENSECAG00000019861	ENSECAT00000021180	CCDC80	13422	19	45065570	45099254	12.1254	21.0388	6.1831	0.29389	-1.76665	0.0347483	0.667561
ENSECAG00000010818	ENSECAT00000011152	EGR2	6444	1	52016967	52020189	218.112	340.772	136.338	0.400085	-1.32162	0.0348435	0.668676
ENSECAG00000013874	ENSECAT00000014801	SPARC	8802	14	26517391	26529448	150.075	214.92	106.845	0.497138	-1.00828	0.0350144	0.670304
ENSECAG00000023569	ENSECAT00000025275	IRX6	16295	3	7519796	7525860	1.10296	2.08834	0.446029	0.21358	-2.22715	0.0350409	0.670304
ENSECAG00000018440	ENSECAT00000019579	BHMT2	12325	14	86379469	86389187	4.22063	1.56204	5.99302	3.83667	1.93985	0.0351254	0.670304
ENSECAG00000008186	ENSECAT00000008431		4437	6	18020253	18069889	5.51224	8.93772	3.22859	0.361232	-1.469	0.0351367	0.670304
ENSECAG00000014711	ENSECAT00000016211	TNS1	9435	6	7610232	7705182	12.6064	21.0945	6.94774	0.329363	-1.60225	0.0351491	0.670304
ENSECAG00000011239	ENSECAT00000012054	LPIN1	6766	15	81884032	81933300	1284.26	2140.53	713.408	0.333286	-1.58517	0.0351629	0.670304
ENSECAG00000016217	ENSECAT00000017426	RNF213	10589	11	2619347	2704808	10.9515	16.7371	7.09448	0.423877	-1.23828	0.035189	0.670304
ENSECAG00000017884	ENSECAT00000018941		11895	5	45147163	45153579	2.65442	4.45447	1.45439	0.326501	-1.61484	0.0352833	0.67139
ENSECAG00000009709	ENSECAT00000010739	MYO1D	5588	11	39739550	40056051	200.842	290.403	141.135	0.485996	-1.04098	0.0355304	0.675377
ENSECAG00000016535	ENSECAT00000017343	TUBB6	10843	8	37859749	37875086	86.6278	122.432	62.7586	0.512601	-0.964091	0.0356363	0.676676
ENSECAG00000016493	ENSECAT00000017670	PHF12	10808	11	42792883	42830744	53.1604	73.8653	39.3572	0.532823	-0.908272	0.0360524	0.683289
ENSECAG00000015269	ENSECAT00000016147	TGFBR2	9871	16	53247056	53296740	38.3696	53.2209	28.4687	0.534916	-0.902617	0.0360769	0.683289
ENSECAG00000024247	ENSECAT00000026073	REEP1	16836	15	18280516	18329191	81.3921	124.189	52.861	0.42565	-1.23226	0.0360984	0.683289
ENSECAG00000000404	ENSECAT00000000490	FKBP9	305	4	62957331	62985278	202.751	277.939	152.627	0.549138	-0.864759	0.0361899	0.683835
ENSECAG00000017126	ENSECAT00000018688	NPHP4	11294	2	44551638	44674345	16.8675	24.156	12.0084	0.49712	-1.00833	0.0362033	0.683835
ENSECAG00000016219	ENSECAT00000017225	KANK1	10590	23	22763140	22821894	796.963	1103.2	592.802	0.537345	-0.896078	0.0362429	0.683866
ENSECAG00000022500	ENSECAT00000024476	ANXA6	15502	14	26960837	27010085	103.31	162.802	63.6492	0.390961	-1.3549	0.036378	0.685669
ENSECAG00000019267	ENSECAT00000020786		12964	3	39988981	40069555	71.1992	116.479	41.0127	0.352104	-1.50593	0.0364146	0.685669
ENSECAG00000007432	ENSECAT00000007428	PTGDR	3918	1	185704994	185712596	0.616912	1.42716	0.0767485	0.0537772	-4.21686	0.0365635	0.686912
ENSECAG00000017190	ENSECAT00000018148		11346	7	50693540	50697491	19.2325	28.9552	12.7508	0.440362	-1.18324	0.0365769	0.686912
ENSECAG00000000199	ENSECAT00000000411	RGS3	142	25	18345282	18464883	15.0109	21.5558	10.6477	0.493958	-1.01754	0.0365951	0.686912
ENSECAG00000014341	ENSECAT00000014932		9147	Un0003	1294083	1299378	5.97468	12.1123	1.88295	0.155458	-2.6854	0.03664	0.68703
ENSECAG00000011096	ENSECAT00000011514	ZNF416	6658	10	26466135	26492472	2.35771	4.4418	0.968322	0.218002	-2.19759	0.0367298	0.68703
ENSECAG00000019801	ENSECAT00000021267		13374	21	4511660	4517831	87.0276	120.151	64.9454	0.540532	-0.887548	0.0367418	0.68703
ENSECAG00000015469	ENSECAT00000016290		10025	20	3635183	3639085	5297.1	3060.43	6788.21	2.21806	1.1493	0.0367861	0.68703
ENSECAG00000019408	ENSECAT00000021245	CAT	13075	12	1237921	1259218	722.974	1021.11	524.215	0.513376	-0.961911	0.0367922	0.68703
ENSECAG00000010522	ENSECAT00000010849	BACH2	6203	10	42292625	42542614	4.82734	7.59613	2.98148	0.392499	-1.34924	0.0369187	0.688678
ENSECAG00000006801	ENSECAT00000007058	NMI	3512	18	33424957	33440434	14.9553	31.345	4.02874	0.128529	-2.95984	0.0369594	0.688723
ENSECAG00000004993	ENSECAT00000004960		2572	6	27407678	27441836	60.6609	84.0108	45.0944	0.536769	-0.897627	0.0373158	0.694644
ENSECAG00000011222	ENSECAT00000011887	NGEF	6751	6	19868967	19907139	9.56687	13.6294	6.85855	0.503219	-0.990742	0.0373945	0.694687
ENSECAG00000007743	ENSECAT00000008563	KMT2A	4123	7	26277200	26354684	65.4306	99.0364	43.0267	0.434454	-1.20273	0.0373952	0.694687
ENSECAG00000020200	ENSECAT00000022158	DPYSL3	13687	14	30479867	30539164	60.8181	92.668	39.5849	0.427169	-1.22712	0.0375203	0.696292
ENSECAG00000000278	ENSECAT00000000241	FCAMR	201	5	3165616	3173462	6.8478	10.3345	4.5233	0.437687	-1.19203	0.0375895	0.696857
ENSECAG00000016163	ENSECAT00000017137	PLA2G2E	10546	2	34212424	34215662	206.537	120.453	263.927	2.19112	1.13167	0.03773	0.698448
ENSECAG00000014041	ENSECAT00000014615	WFDC5	8923	22	34230815	34234938	2.34566	4.26541	1.06582	0.249875	-2.00072	0.0377529	0.698448
ENSECAG00000015006	ENSECAT00000017018	FGFR1	9669	27	7326045	7364762	37.898	62.6064	21.4258	0.34223	-1.54696	0.0378054	0.698701
ENSECAG00000020928	ENSECAT00000022229	TEKT5	14272	13	33660871	33696867	311.724	218.457	373.902	1.71156	0.775311	0.0381019	0.702421
ENSECAG00000024872	ENSECAT00000026832	SMTNL2	17334	11	48005313	48023910	3.39054	6.11952	1.57122	0.256755	-1.96154	0.0381398	0.702421
ENSECAG00000012344	ENSECAT00000012816		7629	2	26924989	26968004	8.28957	13.7759	4.63202	0.336242	-1.57243	0.0381602	0.702421
ENSECAG00000006020	ENSECAT00000006669	RRAGB	3068	X	41961349	41992007	59.9926	86.5183	42.3088	0.489016	-1.03205	0.0381925	0.702421
ENSECAG00000012584	ENSECAT00000013018	GNG2	7816	1	185375870	185470431	18.2187	10.0273	23.6797	2.36151	1.23971	0.0382018	0.702421
ENSECAG00000016240	ENSECAT00000017022		10607	5	44617569	44617893	267.864	482.422	124.826	0.258749	-1.95038	0.0385716	0.708497
ENSECAG00000019867	ENSECAT00000021800	DAPK1	13427	23	2914367	2967074	11.2403	16.3412	7.8397	0.479749	-1.05965	0.0386352	0.708941
ENSECAG00000016545	ENSECAT00000018343	SDK1	10849	13	3227106	3463803	6.66662	2.56066	9.40392	3.67246	1.87675	0.038912	0.713294
ENSECAG00000000953	ENSECAT00000004278	MMP2	694	3	7657421	7679523	14.0495	23.4002	7.81571	0.334002	-1.58207	0.0391296	0.715847
ENSECAG00000018642	ENSECAT00000019792	PRICKLE2	12485	16	25094888	25176715	4.80252	7.06756	3.29249	0.465859	-1.10203	0.0391308	0.715847
ENSECAG00000014921	ENSECAT00000015594	GPRC5A	9601	6	40662156	40665794	1670.99	2522.79	1103.13	0.437267	-1.19341	0.0393623	0.719352
ENSECAG00000016715	ENSECAT00000017561		10984	5	34877416	35225091	7.4586	11.9463	4.46679	0.373905	-1.41925	0.0398663	0.727822
ENSECAG00000017845	ENSECAT00000018919		11866	4	61035888	61042730	58.8569	91.5422	37.0667	0.404914	-1.30431	0.0401131	0.731586
ENSECAG00000007931	ENSECAT00000008458		4252	19	33650584	33680069	0.958589	1.96837	0.2854	0.144993	-2.78595	0.0402091	0.732595
ENSECAG00000022609	ENSECAT00000024203	CHRNA2	15585	2	56053752	56064776	1.54375	2.99247	0.577932	0.193128	-2.37237	0.0403326	0.733973
ENSECAG00000002387	ENSECAT00000002340	TLR1	1337	3	88419642	88422139	4.64278	8.60628	2.00045	0.232441	-2.10507	0.0404065	0.733973
ENSECAG00000016436	ENSECAT00000017260	BTLA	10762	19	45200513	45228165	14.9072	32.2392	3.35253	0.103989	-3.26549	0.0404071	0.733973
ENSECAG00000010963	ENSECAT00000011379	SERPING1	6552	12	17624234	17636500	14.0215	19.221	10.5552	0.549148	-0.864734	0.0404651	0.734267
ENSECAG00000000171	ENSECAT00000000295	NPAS2	122	15	8460242	8522216	11.937	16.8245	8.67864	0.515834	-0.95502	0.0405454	0.734267
ENSECAG00000023395	ENSECAT00000025092	KCNK6	16154	10	9419382	9426968	54.5052	29.8045	70.9723	2.38126	1.25173	0.0405456	0.734267
ENSECAG00000008190	ENSECAT00000008324	ADTRP	4441	20	11508630	11557518	13.1023	26.7948	3.97392	0.148309	-2.75332	0.0406141	0.734768
ENSECAG00000012722	ENSECAT00000013207	SPATA17	7918	30	14447183	14644170	10.9403	21.34	4.00718	0.187779	-2.4129	0.0406582	0.734828
ENSECAG00000016389	ENSECAT00000018074	ACSS2	10725	22	25712738	25758545	88.1188	122.999	64.8651	0.527361	-0.923137	0.0407221	0.735148
ENSECAG00000013567	ENSECAT00000014466	DRD2	8567	7	21833004	21893006	2.43432	4.21732	1.24565	0.295365	-1.75943	0.0407938	0.735148
ENSECAG00000005493	ENSECAT00000005463	CHRM1	2806	12	23113542	23114924	1.35231	2.48237	0.598936	0.241276	-2.05124	0.0407985	0.735148
ENSECAG00000016469	ENSECAT00000019218	DST	10790	20	53543530	53879653	216.157	307.138	155.502	0.506295	-0.981951	0.04095	0.73714
ENSECAG00000023892	ENSECAT00000025919	RPS6KA5	16544	24	34173111	34279497	23.1213	33.6206	16.1218	0.479521	-1.06033	0.0410523	0.737636
ENSECAG00000020932	ENSECAT00000022469	SVIL	14276	29	7020424	7104231	277.763	454.446	159.975	0.352022	-1.50626	0.0410595	0.737636
ENSECAG00000016132	ENSECAT00000016908		10523	20	50477304	50487066	38.4908	71.4911	16.4906	0.230666	-2.11612	0.0412011	0.739443
ENSECAG00000005538	ENSECAT00000007029	TUBGCP5	2827	1	114166829	114214515	34.5671	52.1131	22.8698	0.438849	-1.1882	0.0412899	0.739793
ENSECAG00000004055	ENSECAT00000004096	F2R	2120	14	88253785	88266006	15.0671	22.502	10.1104	0.449312	-1.15421	0.0414159	0.739793
ENSECAG00000002491	ENSECAT00000002674		1388	10	5543838	5561649	12.3391	20.5899	6.83861	0.332134	-1.59016	0.0414264	0.739793
ENSECAG00000010385	ENSECAT00000011493	MET	6099	4	73777298	73887681	73.6527	104.886	52.8304	0.503693	-0.989382	0.041519	0.739793
ENSECAG00000005515	ENSECAT00000005418	GCNT4	2816	14	89533063	89534476	18.4706	31.391	9.85693	0.314005	-1.67114	0.041563	0.739793
ENSECAG00000019147	ENSECAT00000020838	CORO1C	12869	8	12279080	12325046	208.676	295.253	150.959	0.511285	-0.9678	0.0415688	0.739793
ENSECAG00000017394	ENSECAT00000018556	ZC3HAV1	11505	4	92461117	92513680	6.06695	9.38986	3.85167	0.410194	-1.28562	0.0415989	0.739793
ENSECAG00000020399	ENSECAT00000021751	CTHRC1	13846	9	48705129	48714086	4.49562	7.79587	2.29545	0.294445	-1.76393	0.0416339	0.739793
ENSECAG00000008041	ENSECAT00000008082	LDLRAD4	4324	8	36619934	36621874	2.94586	4.99323	1.58095	0.316619	-1.65918	0.0416593	0.739793
ENSECAG00000007767	ENSECAT00000007807	REEP5	4138	14	59150519	59184438	229.211	321.788	167.493	0.520506	-0.942012	0.0416604	0.739793
ENSECAG00000014094	ENSECAT00000014779	HEY2	8962	10	72694152	72704238	13.1445	18.7907	9.38042	0.499207	-1.00229	0.0417085	0.739793
ENSECAG00000002579	ENSECAT00000004135	MATN2	1436	9	44111902	44197987	113.454	152.988	87.098	0.569312	-0.812709	0.0417473	0.739793
ENSECAG00000010460	ENSECAT00000010743	KRTAP4-1	6155	11	21478068	21495779	3633.94	2071.92	4675.29	2.2565	1.17409	0.041763	0.739793
ENSECAG00000016114	ENSECAT00000018643	ATP6V0A4	10505	4	92179838	92227159	402.848	582.106	283.343	0.486755	-1.03873	0.041796	0.739793
ENSECAG00000010022	ENSECAT00000011028	CYP17A1	5829	1	27404554	27410637	4.97489	9.55651	1.92047	0.200959	-2.31503	0.0419062	0.740706
ENSECAG00000020753	ENSECAT00000022671	NRP1	14129	29	4699297	4839431	46.8168	66.7171	33.5499	0.502868	-0.991748	0.0419317	0.740706
ENSECAG00000024484	ENSECAT00000026334	KLK5	17026	10	20386892	20391526	307.139	580.672	124.784	0.214896	-2.21829	0.041971	0.740706
ENSECAG00000009762	ENSECAT00000010519		5632	10	12804090	12818948	0.558827	1.39707	0	0	#NAME?	0.0421244	0.742476
ENSECAG00000008418	ENSECAT00000009230	RHCG	4603	1	93859217	93877555	1892.98	2883.94	1232.34	0.427311	-1.22664	0.0421538	0.742476
ENSECAG00000001910	ENSECAT00000001867		1132	Un0097	228831	232035	2.06158	4.935	0.145969	0.0295783	-5.07932	0.0424396	0.74678
ENSECAG00000023093	ENSECAT00000024685	ZNF710	15918	1	93314100	93322158	275.952	149.37	360.341	2.41241	1.27047	0.0426399	0.749571
ENSECAG00000020231	ENSECAT00000021683	CCDC67	13710	7	53656815	53754074	3.64663	6.73694	1.58643	0.235482	-2.08631	0.0427437	0.750474
ENSECAG00000002597	ENSECAT00000003257	SLC25A21	1445	1	173124282	173302403	1.5768	3.21053	0.487643	0.151889	-2.71891	0.0427746	0.750474
ENSECAG00000021219	ENSECAT00000022680	MAT2B	14504	14	16777620	16783037	299.483	442.493	204.143	0.461347	-1.11607	0.0428744	0.751192
ENSECAG00000015621	ENSECAT00000016582	ARHGEF16	10143	2	46606460	46621752	10.5898	16.2422	6.82164	0.419996	-1.25155	0.042899	0.751192
ENSECAG00000012864	ENSECAT00000013326	ZNF530	8029	10	26548788	26587477	4.29861	6.9707	2.51721	0.361113	-1.46948	0.0429799	0.751877
ENSECAG00000025056	ENSECAT00000027062	TNRC6A	17490	13	22924282	23002813	64.6867	89.6561	48.0404	0.53583	-0.900153	0.0430262	0.751902
ENSECAG00000017357	ENSECAT00000019851	DPP4	11474	18	42354803	42439964	74.3979	113.119	48.5837	0.429491	-1.2193	0.0430649	0.751902
ENSECAG00000008599	ENSECAT00000009051		4746	29	28806252	28820194	9.83835	15.7764	5.87966	0.372688	-1.42396	0.0431663	0.752942
ENSECAG00000007922	ENSECAT00000007962	KCNJ2	4247	11	10866361	10872980	13.9959	20.089	9.93379	0.494488	-1.01599	0.0432442	0.753572
ENSECAG00000013779	ENSECAT00000014799	AFAP1	8734	3	115494699	115589881	11.7765	17.5017	7.95962	0.45479	-1.13673	0.0433549	0.754699
ENSECAG00000014308	ENSECAT00000014930	PACRG	9125	31	4229872	4689096	12.9531	23.935	5.63179	0.235295	-2.08746	0.0433928	0.754699
ENSECAG00000010692	ENSECAT00000011131	CSPG4	6340	1	118324172	118339906	57.6995	76.6643	45.0562	0.587708	-0.766829	0.043523	0.756233
ENSECAG00000016691	ENSECAT00000017597	NTNG1	10964	5	60199585	60508875	1.82137	2.9852	1.04548	0.350221	-1.51366	0.0438385	0.760604
ENSECAG00000016085	ENSECAT00000017158	SYCP2	10484	22	46165413	46217267	16.0983	29.5392	7.13768	0.241634	-2.04911	0.043859	0.760604
ENSECAG00000010799	ENSECAT00000011229	THUMPD2	6426	15	58285276	58320560	14.5975	22.293	9.4672	0.424671	-1.23558	0.0439103	0.760759
ENSECAG00000017998	ENSECAT00000019289	DHCR24	11989	2	4760379	4789481	465.459	600.285	375.575	0.625661	-0.676547	0.044044	0.762343
ENSECAG00000016605	ENSECAT00000017419	NR3C2	10893	2	84650421	85004450	15.2596	22.6279	10.3474	0.457283	-1.12884	0.0441239	0.762991
ENSECAG00000022400	ENSECAT00000023988	CDCA7L	15422	4	53716047	53729324	12.441	17.5055	9.06473	0.517823	-0.94947	0.044314	0.765155
ENSECAG00000023860	ENSECAT00000025564	TGM3	16521	22	20308216	20347901	8873.9	5744.77	10960	1.90782	0.931926	0.0443549	0.765155
ENSECAG00000001908	ENSECAT00000002408	KRT84	1131	6	69477881	69485306	48884.6	73335.8	32583.8	0.44431	-1.17036	0.0443765	0.765155
ENSECAG00000008083	ENSECAT00000008161	SLC29A1	4355	20	43096473	43102411	55.7662	85.6703	35.83	0.418232	-1.25763	0.0445629	0.767633
ENSECAG00000010069	ENSECAT00000010309	XRCC2	5860	4	103975561	104008716	17.6641	26.6303	11.6866	0.438848	-1.18821	0.0446622	0.768223
ENSECAG00000003382	ENSECAT00000003271	TMEM229B	1806	24	13764947	13765450	3.53307	6.12954	1.80208	0.294	-1.76611	0.0446825	0.768223
ENSECAG00000021775	ENSECAT00000023303		14955	6	69929954	69974726	464.745	834.903	217.973	0.261075	-1.93746	0.0447849	0.769249
ENSECAG00000022078	ENSECAT00000023532	CHST15	15180	1	8896424	8928815	10.331	15.1995	7.0854	0.466161	-1.1011	0.0449094	0.770068
ENSECAG00000017399	ENSECAT00000018320		11509	5	44673996	44674838	2554.31	4587.11	1199.11	0.261409	-1.93562	0.0449181	0.770068
ENSECAG00000007909	ENSECAT00000008760	COL17A1	4235	1	26287067	26336734	645.318	985.251	418.695	0.424963	-1.23459	0.0450037	0.770677
ENSECAG00000018744	ENSECAT00000019815	CCDC3	12564	29	21769233	21847581	6.57394	12.0558	2.91937	0.242155	-2.046	0.0451078	0.770677
ENSECAG00000017201	ENSECAT00000018761	SUN1	11355	13	6179912	6216013	562.432	335.309	713.848	2.12892	1.09012	0.0451134	0.770677
ENSECAG00000017352	ENSECAT00000018269	SYNPO	11470	14	27410762	27418498	11.7879	16.1994	8.84692	0.546127	-0.872691	0.0451674	0.770677
ENSECAG00000020470	ENSECAT00000021708	C1orf210	13903	2	14956036	14956495	4.59709	7.53425	2.63898	0.350265	-1.51348	0.0451677	0.770677
ENSECAG00000016881	ENSECAT00000018080	UBASH3A	11107	26	37930378	37973044	3.68709	6.07624	2.09433	0.344675	-1.53669	0.0452565	0.771448
ENSECAG00000014284	ENSECAT00000014885	OPA3	9107	10	16073205	16118936	7.90762	3.38516	10.9226	3.22661	1.69002	0.0453308	0.771448
ENSECAG00000020927	ENSECAT00000022291		14271	16	56105253	56275068	10.4879	19.7916	4.28537	0.216524	-2.2074	0.0453519	0.771448
ENSECAG00000000658	ENSECAT00000001905	GPNMB	498	4	54828594	54853962	2199.06	1342.41	2770.15	2.06356	1.04514	0.0453844	0.771448
ENSECAG00000023352	ENSECAT00000025049	GULP1	16123	18	65110394	65173364	6.59121	14.0562	1.61456	0.114864	-3.122	0.0454527	0.771882
ENSECAG00000013892	ENSECAT00000014669	PPEF1	8815	X	13761487	13916770	9.08967	14.072	5.76815	0.409903	-1.28664	0.0455009	0.771971
ENSECAG00000023199	ENSECAT00000025415	COL24A1	16004	5	77783455	78131454	2.67023	4.9764	1.13279	0.227632	-2.13523	0.0456166	0.773206
ENSECAG00000007711	ENSECAT00000007803	LRAT	4105	2	79195287	79200222	7.9641	13.6716	4.15907	0.304211	-1.71685	0.0456818	0.773583
ENSECAG00000004871	ENSECAT00000005046	SERPINH1	2515	7	68605995	68611500	51.2182	67.2849	40.507	0.602023	-0.73211	0.045965	0.77726
ENSECAG00000016610	ENSECAT00000017545	CTGF	10898	10	78167137	78168873	14.1201	20.077	10.1488	0.505496	-0.984229	0.0460146	0.77726
ENSECAG00000013354	ENSECAT00000014009	B4GALNT2	8407	11	25090756	25114173	1.63618	3.42142	0.446029	0.130364	-2.93938	0.0460696	0.77726
ENSECAG00000000350	ENSECAT00000000373	COQ4	258	25	31615025	31623253	58.5057	81.8487	42.9438	0.524673	-0.930509	0.0460817	0.77726
ENSECAG00000016987	ENSECAT00000017894	NES	11193	5	41608399	41615957	18.9561	25.4622	14.6187	0.574133	-0.800543	0.0461149	0.77726
ENSECAG00000002482	ENSECAT00000002733	PQLC1	1385	8	93667277	93736988	240.155	134.832	310.37	2.3019	1.20283	0.0461674	0.777418
ENSECAG00000006314	ENSECAT00000006307	SLC10A2	3237	17	71424723	71602554	0.898026	2.12856	0.0776683	0.0364886	-4.77641	0.0462545	0.777761
ENSECAG00000011108	ENSECAT00000012122	PARP8	6667	21	20768451	20931928	3.44417	5.81273	1.86513	0.32087	-1.63994	0.0462742	0.777761
ENSECAG00000017450	ENSECAT00000018389	CMTM8	11549	16	51787694	51797209	73.517	106.327	51.6439	0.485709	-1.04184	0.0463406	0.77815
ENSECAG00000018981	ENSECAT00000020143	ITPKA	12745	1	147232327	147247824	8.58683	3.72945	11.8251	3.17073	1.66482	0.0463943	0.778326
ENSECAG00000018974	ENSECAT00000020102	NEU2	12740	6	19996515	19998937	4.02729	1.63585	5.62158	3.43649	1.78094	0.0466313	0.781573
ENSECAG00000016101	ENSECAT00000016887	DPT	10496	5	5172463	5198547	1.68557	3.42011	0.529214	0.154736	-2.69212	0.0468086	0.782355
ENSECAG00000010238	ENSECAT00000010545	CECR2	5985	6	27638937	27694257	33.9263	49.8785	23.2915	0.466965	-1.09861	0.0468309	0.782355
ENSECAG00000014812	ENSECAT00000015650	KRT23	9514	11	21705151	21718139	2093.11	3447.96	1189.87	0.345095	-1.53494	0.0468642	0.782355
ENSECAG00000013058	ENSECAT00000013852	PBX1	8184	5	32724394	32776086	13.0376	19.5905	8.66899	0.442511	-1.17622	0.0468647	0.782355
ENSECAG00000019060	ENSECAT00000020481	ESYT3	12805	16	73132914	73164256	32.8877	44.7461	24.9822	0.558309	-0.840864	0.0468952	0.782355
ENSECAG00000024686	ENSECAT00000026749	AGO4	17185	2	21498347	21523022	31.7051	45.7771	22.3239	0.487665	-1.03604	0.0470579	0.784342
ENSECAG00000000897	ENSECAT00000004112	ITGAE	658	11	47266961	47311099	12.8894	18.5726	9.10062	0.490003	-1.02914	0.0472214	0.78634
ENSECAG00000009343	ENSECAT00000010104	GALC	5311	24	31743593	31799459	40.0879	58.0932	28.0844	0.483436	-1.0486	0.0472954	0.786843
ENSECAG00000009054	ENSECAT00000009258	CKB	5095	24	45000343	45003453	241.369	471.803	87.7458	0.18598	-2.42678	0.0473719	0.787032
ENSECAG00000012818	ENSECAT00000013455		7993	3	36263694	36272042	41.3606	17.1806	57.4805	3.34566	1.74229	0.0473942	0.787032
ENSECAG00000021907	ENSECAT00000023429	NDFIP1	15052	14	34923787	34945363	489.248	666.289	371.221	0.557148	-0.843868	0.0475233	0.787751
ENSECAG00000010898	ENSECAT00000011915	SCNN1D	6509	2	48345548	48349122	31.5889	62.3895	11.0552	0.177197	-2.49657	0.0475263	0.787751
ENSECAG00000015197	ENSECAT00000015875		9819	Un0276	9839	12034	20.5004	4.96363	30.8582	6.21686	2.63619	0.0476682	0.787751
ENSECAG00000020180	ENSECAT00000021435	CREB5	13673	4	59349498	59672580	7.01672	11.29	4.16784	0.369161	-1.43768	0.0477337	0.787751
ENSECAG00000012975	ENSECAT00000013485	C8orf74	8118	2	58739352	58765035	2.67131	5.26613	0.941423	0.178769	-2.48383	0.047736	0.787751
ENSECAG00000006546	ENSECAT00000006598	ZNF521	3370	8	46717194	46989311	4.07553	6.98845	2.13358	0.3053	-1.7117	0.047777	0.787751
ENSECAG00000023002	ENSECAT00000024563	TDRP	15847	27	39727461	39729325	2.58503	4.7098	1.16852	0.248104	-2.01098	0.0478104	0.787751
ENSECAG00000024187	ENSECAT00000026315	SMARCA2	16782	23	23865761	24034640	373.351	513.41	279.979	0.545332	-0.874794	0.0478589	0.787751
ENSECAG00000000174	ENSECAT00000000161		124	6	8970282	8990722	7.84301	10.6777	5.95322	0.557538	-0.842859	0.047859	0.787751
ENSECAG00000024119	ENSECAT00000026287	COL16A1	16727	2	24970650	25017658	22.4407	38.9019	11.4666	0.294756	-1.76241	0.0478751	0.787751
ENSECAG00000015712	ENSECAT00000016565		10202	7	74552881	74564185	1.01257	2.16214	0.246186	0.113862	-3.13464	0.0479263	0.787874
ENSECAG00000019344	ENSECAT00000020648	SIRT7	13023	11	1323501	1328965	421.341	249.652	535.8	2.14619	1.10178	0.0480848	0.789758
ENSECAG00000012567	ENSECAT00000013045	SLC35B4	7801	4	88274796	88295323	26.6639	15.2341	34.2838	2.25046	1.17022	0.0482157	0.791186
ENSECAG00000009633	ENSECAT00000010065	ZNF451	5528	20	54097629	54175286	50.7553	74.9964	34.5945	0.461282	-1.11628	0.0483779	0.793124
ENSECAG00000010999	ENSECAT00000011441	TULP2	6581	10	18870010	18877194	1.35169	0.274985	2.06949	7.52581	2.91185	0.0484233	0.793146
ENSECAG00000006509	ENSECAT00000006497	LY6D	3349	9	81495593	81496867	9.52577	18.7513	3.37544	0.180011	-2.47384	0.0484983	0.793652
ENSECAG00000005548	ENSECAT00000005903	PARP2	2833	1	157140480	157148758	61.9162	92.9581	41.2216	0.443443	-1.17318	0.0485694	0.794094
ENSECAG00000002810	ENSECAT00000006861	L1CAM	1533	X	122310356	122321631	16.0442	22.668	11.6283	0.512985	-0.96301	0.0486825	0.794442
ENSECAG00000018363	ENSECAT00000019416	GNAQ	12265	23	13778932	13968783	35.5537	50.9368	25.2983	0.496661	-1.00967	0.0486869	0.794442
ENSECAG00000024842	ENSECAT00000026805	SH3BP5	17312	16	66096240	66165336	988.179	634.973	1223.65	1.92709	0.946423	0.0487441	0.794442
ENSECAG00000017891	ENSECAT00000019225	FSTL1	11900	19	38539057	38590550	18.6995	26.06	13.7924	0.529256	-0.917961	0.0487795	0.794442
ENSECAG00000022794	ENSECAT00000024667		15718	26	38512574	38534299	141.109	77.7826	183.327	2.35691	1.2369	0.0488114	0.794442
ENSECAG00000012468	ENSECAT00000012881	C5orf46	7722	14	30113139	30122786	142.23	293.592	41.3226	0.140748	-2.82881	0.0489039	0.795229
ENSECAG00000011732	ENSECAT00000012084	OXLD1	7161	11	1500526	1500945	13.4534	5.09975	19.0225	3.73008	1.89921	0.0491236	0.798081
ENSECAG00000021758	ENSECAT00000023541	ATP10B	14941	14	19047794	19150485	25.4203	37.0758	17.65	0.476053	-1.07081	0.0492598	0.799409
ENSECAG00000011626	ENSECAT00000011998	S1PR1	7069	5	64947737	64950828	11.1449	5.61958	14.8284	2.63871	1.39983	0.0493388	0.799409
ENSECAG00000019131	ENSECAT00000020763	MICAL1	12856	10	59185586	59195172	2282.21	1355.41	2900.08	2.13964	1.09737	0.0493839	0.799409
ENSECAG00000014312	ENSECAT00000015556	PRKCZ	9128	2	47683068	47791214	47.1635	62.5586	36.9001	0.589848	-0.761584	0.0494122	0.799409
ENSECAG00000020251	ENSECAT00000021856	ETV1	13728	4	46641498	46729723	7.85177	3.65835	10.6474	2.91044	1.54124	0.0494274	0.799409
ENSECAG00000019777	ENSECAT00000020995	PLA2G16	13357	12	23968138	24009444	126.324	212.365	68.9635	0.32474	-1.62264	0.0495195	0.79999
ENSECAG00000021057	ENSECAT00000023148	ADGRV1	14377	14	77057931	77302636	5.90805	2.76992	8.00014	2.88822	1.53018	0.0495522	0.79999
ENSECAG00000023901	ENSECAT00000025823	ARFGAP3	16551	28	39220713	39268967	18.2275	26.1609	12.9385	0.494576	-1.01574	0.0497828	0.802388
ENSECAG00000012189	ENSECAT00000013347	PDE8B	7515	14	87746290	87848294	4.36506	6.72369	2.79265	0.415345	-1.26762	0.0497899	0.802388
ENSECAG00000019617	ENSECAT00000021441	ATP8B4	13228	1	140085038	140238531	2.13121	3.9294	0.932415	0.237292	-2.07526	0.0501624	0.807669
ENSECAG00000004999	ENSECAT00000005479	KRT36	2576	11	21285848	21290393	2050.04	1171.67	2635.61	2.24945	1.16957	0.0502497	0.808038
ENSECAG00000022162	ENSECAT00000024010	TBC1D1	15240	3	88943867	89148860	12.7803	19.0476	8.60216	0.451615	-1.14684	0.0502751	0.808038
ENSECAG00000024082	ENSECAT00000026030	ITGAX	16701	13	18521555	18539975	1.6624	3.34486	0.540767	0.161671	-2.62887	0.0503937	0.808098
ENSECAG00000015583	ENSECAT00000016326	TCN1	10114	12	19809582	19821168	21.7748	41.1463	8.86042	0.215339	-2.21532	0.0504391	0.808098
ENSECAG00000017274	ENSECAT00000018461	KRT13	11414	11	21258472	21273051	646.274	916.915	465.846	0.508058	-0.976936	0.0504502	0.808098
ENSECAG00000018039	ENSECAT00000019154	FRK	12023	10	64536112	64633204	31.3116	44.1564	22.7484	0.515178	-0.956856	0.0504584	0.808098
ENSECAG00000010515	ENSECAT00000011284	CAND2	6197	16	4498241	4522435	4.25569	1.40569	6.15569	4.37913	2.13064	0.0505692	0.809032
ENSECAG00000014232	ENSECAT00000014939	NR4A2	9066	18	37540296	37548445	1.73994	2.83602	1.00922	0.355857	-1.49063	0.0506066	0.809032
ENSECAG00000015493	ENSECAT00000016536	NAV1	10044	30	28709022	28795356	11.707	6.13863	15.4193	2.51184	1.32874	0.0507934	0.811298
ENSECAG00000024636	ENSECAT00000026607	CRISPLD2	17144	3	31989628	32036768	123.506	165.52	95.4971	0.576952	-0.793476	0.0510156	0.814124
ENSECAG00000016856	ENSECAT00000018159	SLC7A2	11088	27	20710600	20729125	19.8312	11.5761	25.3346	2.18852	1.12996	0.0511085	0.814701
ENSECAG00000017363	ENSECAT00000018392	ANKRD10	11479	17	78130696	78159837	30.0115	40.7829	22.8306	0.559807	-0.836998	0.0511423	0.814701
ENSECAG00000019474	ENSECAT00000021134		13123	20	30609517	30613029	281.659	389.926	209.481	0.537231	-0.896385	0.0511946	0.814813
ENSECAG00000011234	ENSECAT00000012935	COL7A1	6761	16	38374726	38405513	109.443	184.747	59.24	0.320654	-1.64091	0.0512839	0.815514
ENSECAG00000017403	ENSECAT00000018436	IRX4	11512	21	56312150	56316470	4.18849	6.41225	2.70599	0.422003	-1.24467	0.0514831	0.8174
ENSECAG00000017428	ENSECAT00000018561	TCAF1	11531	4	96830156	96853378	14.069	19.6098	10.3752	0.529083	-0.918433	0.0515054	0.8174
ENSECAG00000002225	ENSECAT00000005216	SLC6A9	1264	2	14318187	14337714	182.825	100.368	237.797	2.36925	1.24443	0.0515388	0.8174
ENSECAG00000013281	ENSECAT00000013775	IRGQ	8357	10	14588303	14590612	53.9563	31.9049	68.6572	2.15193	1.10563	0.0516276	0.818089
ENSECAG00000009261	ENSECAT00000009924	AOAH	5249	4	65980463	66160135	1.00941	1.98043	0.362065	0.182822	-2.45149	0.0517259	0.818926
ENSECAG00000019223	ENSECAT00000020715	H2AFY2	12925	1	58162146	58212298	24.8193	34.9524	18.064	0.516817	-0.952274	0.0518051	0.819398
ENSECAG00000023815	ENSECAT00000025890	PLA2R1	16489	18	40660001	40765366	13.2627	20.1529	8.66925	0.430174	-1.21701	0.0518468	0.819398
ENSECAG00000012716	ENSECAT00000013175	RAB42	7914	2	27471278	27472567	3.97581	7.35179	1.72515	0.234658	-2.09137	0.0519169	0.819786
ENSECAG00000014631	ENSECAT00000015523	TUBAL3	9376	29	28502119	28512025	8.64253	4.30166	11.5364	2.68186	1.42323	0.0521264	0.821779
ENSECAG00000009749	ENSECAT00000010553	SLC35D2	5619	23	1112684	1158042	59.3467	84.8964	42.3135	0.498414	-1.00458	0.052164	0.821779
ENSECAG00000011057	ENSECAT00000011750	MDC1	6627	20	29727810	29740314	195.502	273.884	143.248	0.523024	-0.935052	0.05218	0.821779
ENSECAG00000010972	ENSECAT00000011418	SRMS	6560	22	49296815	49304560	29.5881	14.5595	39.6071	2.72036	1.4438	0.0523251	0.82289
ENSECAG00000012764	ENSECAT00000013222	C19orf47	7955	10	10782210	10798603	77.8766	49.8513	96.5602	1.93696	0.953797	0.0523421	0.82289
ENSECAG00000000288	ENSECAT00000000377	IL1R2	210	15	7614341	7642168	3.95981	7.26279	1.75783	0.242032	-2.04673	0.0524005	0.823091
ENSECAG00000008773	ENSECAT00000009436	KIF13B	4873	2	57663120	57830488	108.238	148.709	81.2567	0.546415	-0.871932	0.0525635	0.82493
ENSECAG00000008500	ENSECAT00000008610		4670	6	67600011	67601519	38.5212	67.6789	19.0827	0.28196	-1.82644	0.0527183	0.826086
ENSECAG00000000336	ENSECAT00000002550	COMP	249	21	3350190	3357766	14.5814	21.8502	9.73546	0.445555	-1.16633	0.0527289	0.826086
ENSECAG00000001471	ENSECAT00000001302		939	8	22831535	22832395	172.644	297.17	89.6278	0.301605	-1.72927	0.0528085	0.826613
ENSECAG00000019626	ENSECAT00000020819	FAM46C	13237	5	51494441	51512333	57.9967	23.0819	81.2733	3.52109	1.81602	0.0528616	0.826727
ENSECAG00000012812	ENSECAT00000013383	SYBU	7988	9	53983702	54091295	863.613	1174.29	656.497	0.559061	-0.838922	0.0529993	0.828161
ENSECAG00000006659	ENSECAT00000006695		3428	6	26914192	26925144	682.676	422.809	855.92	2.02436	1.01747	0.0532968	0.832067
ENSECAG00000010229	ENSECAT00000011802	CRMP1	5976	3	113792955	113859549	45.2767	62.7581	33.6224	0.535746	-0.900379	0.0533442	0.832067
ENSECAG00000019621	ENSECAT00000020839		13232	6	17786529	17819376	5.66146	8.54114	3.74167	0.438076	-1.19075	0.053388	0.832067
ENSECAG00000008823	ENSECAT00000009309	CDH11	4913	3	15767895	15852414	4.7253	8.06191	2.5009	0.310212	-1.68867	0.0534363	0.8321
ENSECAG00000019471	ENSECAT00000020774	RASSF6	13120	3	62048675	62085733	7.0558	11.4439	4.13041	0.360927	-1.47022	0.0535373	0.832952
ENSECAG00000007625	ENSECAT00000007857		4045	25	19141810	19144604	0.92599	2.31498	0	0	#NAME?	0.0536853	0.834533
ENSECAG00000018028	ENSECAT00000019013	TLR2	12013	2	80143503	80170045	57.1233	81.8154	40.6619	0.496996	-1.00869	0.0537918	0.835467
ENSECAG00000020925	ENSECAT00000022327	TMCO4	14269	2	34327396	34402939	44.8629	25.7024	57.6365	2.24246	1.16508	0.0539195	0.836729
ENSECAG00000011264	ENSECAT00000011860	SYTL5	6786	X	30603546	30706100	83.6026	140.089	45.9446	0.327966	-1.60838	0.0540568	0.838137
ENSECAG00000007439	ENSECAT00000007463		3921	11	6962729	7199226	7.73653	14.4713	3.24668	0.224353	-2.15616	0.0541699	0.838475
ENSECAG00000000872	ENSECAT00000001105	TOR1AIP1	643	5	17363920	17397208	137.193	198.787	96.1309	0.483587	-1.04815	0.0542236	0.838475
ENSECAG00000024631	ENSECAT00000026609	CPXM2	17141	1	9022993	9142109	4.80654	8.06891	2.63162	0.326143	-1.61642	0.0542336	0.838475
ENSECAG00000007173	ENSECAT00000008543	HMCN1	3746	5	22378214	22816075	72.9333	95.531	57.8681	0.605752	-0.723201	0.0542649	0.838475
ENSECAG00000008112	ENSECAT00000008165	EPGN	4381	3	61507864	61512839	8.52816	16.6826	3.09189	0.185336	-2.43178	0.0544531	0.839656
ENSECAG00000023411	ENSECAT00000026164		16168	1	59492523	59785104	134.47	80.629	170.364	2.11293	1.07925	0.0544788	0.839656
ENSECAG00000022328	ENSECAT00000023849	MSMB	15364	1	80795985	80800302	35.4629	58.809	19.8989	0.338365	-1.56335	0.0544813	0.839656
ENSECAG00000023343	ENSECAT00000025055	ACRBP	16117	6	34153561	34161066	1.14646	2.20656	0.439733	0.199285	-2.3271	0.0545529	0.840041
ENSECAG00000014508	ENSECAT00000015989	PLD2	9281	11	49675720	49688013	109.218	144.44	85.7358	0.593572	-0.752505	0.054623	0.840145
ENSECAG00000020238	ENSECAT00000021653	GRAMD1B	13716	7	30675683	30716894	3.18908	5.53554	1.62477	0.293516	-1.76849	0.0546531	0.840145
ENSECAG00000019000	ENSECAT00000020229	CHPT1	12758	28	25582513	25600973	205.612	284.306	153.148	0.538673	-0.892517	0.054833	0.842192
ENSECAG00000017378	ENSECAT00000019535	ABCC9	11492	6	47951001	48065838	4.4937	2.93913	5.53008	1.88154	0.911911	0.055018	0.844062
ENSECAG00000012671	ENSECAT00000013645	PRTG	7882	1	135340284	135446663	8.05845	4.43346	10.4751	2.36274	1.24046	0.0550485	0.844062
ENSECAG00000005106	ENSECAT00000005073	FIBIN	2627	7	93518585	93520210	2.60915	4.00343	1.67962	0.419545	-1.2531	0.0552381	0.846247
ENSECAG00000012405	ENSECAT00000013919	GAD1	7679	18	50211301	50248755	5.30069	8.63111	3.08041	0.356896	-1.48643	0.0553446	0.846962
ENSECAG00000007861	ENSECAT00000008176	PAPLN	4203	24	18956880	18982471	54.0535	76.4116	39.1481	0.512332	-0.96485	0.0553788	0.846962
ENSECAG00000010712	ENSECAT00000011153	AP3S1	6355	14	56760974	56798536	364.876	547.486	243.136	0.444095	-1.17106	0.055816	0.852924
ENSECAG00000009134	ENSECAT00000009360	CAV1	5157	4	73648180	73679217	100.302	162.85	58.6025	0.359855	-1.47451	0.0559694	0.854542
ENSECAG00000024375	ENSECAT00000026200	HS6ST2	16934	X	105448109	105719109	4.42143	6.99071	2.70858	0.387454	-1.3679	0.0561103	0.855968
ENSECAG00000021592	ENSECAT00000023208		14802	13	12196747	12241357	66.2427	91.5575	49.3662	0.539182	-0.891156	0.056251	0.857386
ENSECAG00000015537	ENSECAT00000016254	CXorf58	10077	X	18197945	18214935	4.16355	7.51238	1.931	0.257043	-1.95992	0.0564947	0.860373
ENSECAG00000021845	ENSECAT00000023246	HOXD9	15010	18	54582476	54584022	2.81723	6.41882	0.416163	0.0648348	-3.94709	0.056751	0.863546
ENSECAG00000001716	ENSECAT00000006154	PLXNA2	1052	5	29880117	30063560	50.6345	70.2727	37.5423	0.534237	-0.904447	0.0568145	0.863782
ENSECAG00000015958	ENSECAT00000016790	NKD1	10392	3	3428844	3512530	945.24	581.041	1188.04	2.04467	1.03187	0.0572715	0.869996
ENSECAG00000009813	ENSECAT00000010074	CD83	5669	20	13617587	13644342	6.34028	2.90886	8.6279	2.96607	1.56855	0.0573342	0.870213
ENSECAG00000005765	ENSECAT00000005716	ADI1	2939	15	88670185	88672651	34.1436	44.7726	27.0576	0.604333	-0.726583	0.0574762	0.871634
ENSECAG00000006041	ENSECAT00000006022		3079	14	93283818	93284210	0.91577	0	1.52628	Inf	Inf	0.057565	0.87192
ENSECAG00000000566	ENSECAT00000000462	RBM43	427	18	33400202	33415978	7.84731	12.3518	4.84428	0.392191	-1.35037	0.057592	0.87192
ENSECAG00000007662	ENSECAT00000007678		4072	18	19662899	19663475	1.94558	0.288224	3.05048	10.5837	3.40377	0.0576815	0.872222
ENSECAG00000018576	ENSECAT00000019619		12429	5	45233624	45235035	488.603	788.522	288.657	0.366074	-1.44979	0.0577267	0.872222
ENSECAG00000008600	ENSECAT00000009311	APOB	4747	15	74251430	74289592	51.2102	104.843	15.4549	0.14741	-2.76209	0.057765	0.872222
ENSECAG00000021329	ENSECAT00000022859	CHRNA5	14596	1	116200062	116212354	4.96198	7.89171	3.00882	0.381264	-1.39114	0.0578086	0.872222
ENSECAG00000022610	ENSECAT00000024416	TAP1	15586	20	33422323	33429673	33.617	44.1111	26.621	0.603499	-0.728577	0.0578542	0.872222
ENSECAG00000019615	ENSECAT00000020817		13226	11	30367467	30371289	0.850067	2.01231	0.0752391	0.0373894	-4.74123	0.0579472	0.872795
ENSECAG00000017470	ENSECAT00000018452	MAFG	11567	11	1317910	1318865	151.319	90.016	192.188	2.13504	1.09426	0.058007	0.872795
ENSECAG00000020114	ENSECAT00000021607		13615	25	17646984	17699028	167.627	361.631	38.29	0.105881	-3.23948	0.0580498	0.872795
ENSECAG00000012498	ENSECAT00000013200	CD5	7747	12	20837000	20843908	1.9338	0.367722	2.97786	8.09812	3.01759	0.0580861	0.872795
ENSECAG00000015884	ENSECAT00000016761	ZNF395	10334	2	56921894	56934145	8.81778	12.4132	6.42082	0.517257	-0.951047	0.0581569	0.873129
ENSECAG00000020974	ENSECAT00000022262	RTP3	14306	16	40253753	40257032	1.27849	0.0960745	2.06677	21.5122	4.42708	0.0582342	0.873562
ENSECAG00000024358	ENSECAT00000026213	ZBTB16	16919	7	22425569	22605880	3.9467	7.63512	1.48775	0.194856	-2.35952	0.0583439	0.874478
ENSECAG00000017939	ENSECAT00000018938		11941	9	16770966	17058470	45.5582	68.9749	29.9471	0.434173	-1.20366	0.0584105	0.874748
ENSECAG00000007376	ENSECAT00000007919	COL4A3	3878	6	15475142	15541591	2.74592	5.70896	0.770556	0.134973	-2.88926	0.0586069	0.876897
ENSECAG00000004259	ENSECAT00000004210		2218	23	8433165	8439309	23.963	35.0989	16.5391	0.471214	-1.08555	0.0587038	0.876897
ENSECAG00000000132	ENSECAT00000001417	MAOB	95	X	35458966	35570791	8.99772	4.77433	11.8133	2.47434	1.30704	0.0587481	0.876897
ENSECAG00000020215	ENSECAT00000022439	GRIK2	13699	10	52459166	52868109	0.832555	0	1.38759	Inf	Inf	0.0587489	0.876897
ENSECAG00000015128	ENSECAT00000016047	CAPG	9768	15	19052406	19058530	718.855	946.192	567.296	0.599557	-0.738032	0.058891	0.877857
ENSECAG00000013138	ENSECAT00000013912	RAB27B	8247	8	72552596	72610015	2527.64	3802.2	1677.94	0.441308	-1.18014	0.0589403	0.877857
ENSECAG00000009294	ENSECAT00000009452	PARD6B	5274	22	38713058	38722759	178.151	239.918	136.972	0.570913	-0.808657	0.0589992	0.877857
ENSECAG00000016693	ENSECAT00000017635	GOLIM4	10966	19	8690499	8763234	102.552	149.65	71.1532	0.475465	-1.07259	0.0590082	0.877857
ENSECAG00000017458	ENSECAT00000018629	BNIP3	11556	1	1813265	1818659	10769.4	15054.6	7912.54	0.52559	-0.927991	0.0592801	0.880905
ENSECAG00000014588	ENSECAT00000015602	CAMK1G	9342	5	28633095	28661473	4.04612	7.78843	1.55124	0.199173	-2.32791	0.0593109	0.880905
ENSECAG00000008194	ENSECAT00000008254		4445	Un5104	4771	5904	53.2461	21.7416	74.2491	3.41507	1.77192	0.0594095	0.881048
ENSECAG00000014438	ENSECAT00000015117	PEX26	9225	6	27189725	27194901	31.8945	45.0376	23.1325	0.513625	-0.961212	0.0594185	0.881048
ENSECAG00000013947	ENSECAT00000014778	DSN1	8856	22	27270781	27281430	49.6916	68.7943	36.9564	0.537201	-0.896467	0.0596826	0.88375
ENSECAG00000024033	ENSECAT00000025991	PKD2	16661	3	49784896	49838933	36.1117	51.5538	25.817	0.500777	-0.99776	0.0596989	0.88375
ENSECAG00000015611	ENSECAT00000016571	ETV4	10135	11	19818447	19832426	19.5391	27.0786	14.5128	0.53595	-0.89983	0.0597923	0.88421
ENSECAG00000015789	ENSECAT00000016629	ZNF397	10257	8	55612300	55617164	15.2265	23.0695	9.99784	0.43338	-1.2063	0.0598291	0.88421
ENSECAG00000011354	ENSECAT00000011864	DHX34	6853	10	17431747	17454694	60.0858	35.0942	76.7469	2.18688	1.12888	0.0598774	0.88421
ENSECAG00000008893	ENSECAT00000009567	PARVB	4973	28	40322519	40375160	3.66506	1.0682	5.3963	5.05176	2.33679	0.0605548	0.893481
ENSECAG00000017908	ENSECAT00000019047	ST6GALNAC4	11915	25	31290180	31299217	81.8297	125.152	52.9481	0.423069	-1.24103	0.0607369	0.894705
ENSECAG00000020718	ENSECAT00000022015	2005-09-01	14105	Un0002	737822	745374	34.8651	50.9671	24.1305	0.473452	-1.07871	0.0607489	0.894705
ENSECAG00000024309	ENSECAT00000026118		16880	9	83063791	83064703	4.9881	1.79375	7.11767	3.96805	1.98843	0.0608235	0.894705
ENSECAG00000005000	ENSECAT00000005398	PPM1K	2577	3	49594528	49614143	175.762	124.753	209.769	1.68148	0.749731	0.0608789	0.894705
ENSECAG00000019090	ENSECAT00000020213	MAB21L3	12826	5	52830449	52851938	2.3123	3.82276	1.30534	0.341464	-1.55019	0.0609352	0.894705
ENSECAG00000011653	ENSECAT00000012076	ADRA1B	7091	14	19671714	19718452	12.0489	20.9997	6.08163	0.289605	-1.78784	0.060936	0.894705
ENSECAG00000017074	ENSECAT00000018049	FSD2	11255	1	91881958	91908564	36.7449	52.4186	26.2958	0.501651	-0.995243	0.0611649	0.89556
ENSECAG00000012590	ENSECAT00000013023	SPINK1	7820	14	30173048	30178093	2.7482	6.64114	0.152907	0.0230243	-5.4407	0.0612726	0.89556
ENSECAG00000002386	ENSECAT00000002205	ZNF256	1336	10	27408752	27410038	14.9933	22.1995	10.1891	0.45898	-1.1235	0.0612868	0.89556
ENSECAG00000008707	ENSECAT00000008816	ASCL3	4825	7	78292852	78297469	3.51199	6.23683	1.69543	0.271842	-1.87916	0.0613419	0.89556
ENSECAG00000022402	ENSECAT00000023872	GFOD1	15424	20	12983279	13083893	84.0047	47.8294	108.122	2.26057	1.17669	0.0614386	0.89556
ENSECAG00000006567	ENSECAT00000006535	SLITRK4	3378	X	114165005	114167521	16.1994	24.2209	10.8518	0.448035	-1.15832	0.0614541	0.89556
ENSECAG00000021689	ENSECAT00000023423	MEST	14885	4	85047754	85059815	53.1025	80.0112	35.1633	0.43948	-1.18613	0.0615345	0.89556
ENSECAG00000017346	ENSECAT00000018852	GCLC	11466	20	50985591	51029180	308.245	426.635	229.319	0.537506	-0.895647	0.061542	0.89556
ENSECAG00000021188	ENSECAT00000022806	CEP250	14479	22	26206528	26241723	29.8327	47.5135	18.0455	0.379798	-1.39669	0.0616173	0.89556
ENSECAG00000005302	ENSECAT00000005239	GJB5	2720	2	22421662	22422483	84.1444	123.516	57.8966	0.468738	-1.09315	0.0616526	0.89556
ENSECAG00000006450	ENSECAT00000006554	SLC9A9	3313	16	77073020	77581873	59.6053	82.2516	44.5077	0.541116	-0.88599	0.061669	0.89556
ENSECAG00000000381	ENSECAT00000001362	DMXL2	284	1	138859084	138997629	19.4491	12.3529	24.1799	1.95743	0.968959	0.0616869	0.89556
ENSECAG00000019677	ENSECAT00000020870	EPHX1	13279	30	7662977	7680307	88.3492	48.8523	114.681	2.3475	1.23112	0.0617059	0.89556
ENSECAG00000019476	ENSECAT00000021811	ACTN1	13125	24	14991841	15037255	456.003	607.132	355.25	0.585129	-0.773174	0.0617267	0.89556
ENSECAG00000011335	ENSECAT00000011852	ITM2A	6838	X	59108197	59113518	79.7768	144.798	36.4294	0.251588	-1.99086	0.0617405	0.89556
ENSECAG00000018864	ENSECAT00000020690	CPNE2	12658	3	9414165	9444552	40.7386	56.0359	30.5405	0.545017	-0.875628	0.0618943	0.896482
ENSECAG00000020274	ENSECAT00000021739	SLC30A4	13747	1	143959871	143987474	23.8248	34.9771	16.3899	0.468589	-1.09361	0.0619213	0.896482
ENSECAG00000022585	ENSECAT00000024421	PRKACB	15569	5	79479582	79529127	79.8207	51.1197	98.9546	1.93574	0.952888	0.0620059	0.896482
ENSECAG00000009283	ENSECAT00000009447	ZNF114	5265	10	18398509	18402064	63.7946	101.78	38.471	0.377981	-1.40361	0.0620303	0.896482
ENSECAG00000017217	ENSECAT00000018420	CA12	11369	1	128755365	128802334	16.386	23.6581	11.5379	0.487695	-1.03595	0.062053	0.896482
ENSECAG00000002523	ENSECAT00000002380		1402	3	59347554	59348955	15.0781	21.3848	10.8736	0.508477	-0.975747	0.0621281	0.896847
ENSECAG00000019273	ENSECAT00000020407	NLRP10	12969	7	77515178	77518412	1.93074	3.46352	0.908882	0.262415	-1.93008	0.0622424	0.897777
ENSECAG00000009171	ENSECAT00000010083	NUP210	5188	16	2284397	2377347	692.444	406.89	882.813	2.16966	1.11747	0.0623676	0.897997
ENSECAG00000016210	ENSECAT00000017197		10583	7	52824981	52837686	3.35947	5.8556	1.69538	0.289532	-1.7882	0.0624129	0.897997
ENSECAG00000017957	ENSECAT00000018981	C6orf15	11956	20	30042780	30044668	37.858	85.1728	6.3148	0.074141	-3.75358	0.0624331	0.897997
ENSECAG00000001652	ENSECAT00000006140	ITGA6	1027	18	51563225	51602819	435.468	615.794	315.25	0.511941	-0.96595	0.0624572	0.897997
ENSECAG00000009024	ENSECAT00000009323	ARL5C	5073	11	23096271	23101483	1.92094	3.41455	0.925196	0.270957	-1.88386	0.0625522	0.898645
ENSECAG00000014521	ENSECAT00000015202	ANKDD1B	9291	14	89058498	89102268	4.13339	7.08807	2.1636	0.305245	-1.71196	0.062714	0.900251
ENSECAG00000017068	ENSECAT00000018006	NOVA1	11252	1	164657719	164803592	4.80845	7.76212	2.83933	0.365793	-1.4509	0.0627742	0.900398
ENSECAG00000016019	ENSECAT00000016909		10432	11	5608062	5619093	87.6496	118.19	67.2893	0.569332	-0.812659	0.0628615	0.900533
ENSECAG00000020975	ENSECAT00000022307	DSE	14307	10	64910372	64956071	53.9634	74.0666	40.5612	0.547632	-0.868722	0.0628837	0.900533
ENSECAG00000013788	ENSECAT00000014355	ARHGDIB	8738	6	42429964	42450918	58.48	104.152	28.0321	0.269146	-1.89354	0.0630426	0.902091
ENSECAG00000001424	ENSECAT00000001241		914	7	82314602	82315236	765.813	467.298	964.824	2.06469	1.04592	0.0631555	0.902989
ENSECAG00000024471	ENSECAT00000026387	COPZ2	17014	11	24164915	24173673	345.547	466.863	264.67	0.566911	-0.818806	0.0634232	0.905418
ENSECAG00000004384	ENSECAT00000004293	RTN4RL1	2276	11	45555242	45556576	12.3331	6.73461	16.0654	2.3855	1.25429	0.063426	0.905418
ENSECAG00000003277	ENSECAT00000003723	REL	1761	15	40252232	40283986	35.847	49.798	26.5463	0.533079	-0.907578	0.0635478	0.906438
ENSECAG00000000586	ENSECAT00000000770	KIFC2	444	9	82996766	83002676	139.113	59.8416	191.961	3.20782	1.68159	0.0636166	0.9067
ENSECAG00000016180	ENSECAT00000017089	RAI14	10559	21	30264125	30400668	612.588	949.392	388.051	0.408737	-1.29076	0.0637018	0.907196
ENSECAG00000017703	ENSECAT00000018798	SLC35F6	11746	15	69412069	69425532	258.093	150.041	330.127	2.20024	1.13766	0.0638972	0.909259
ENSECAG00000011808	ENSECAT00000012473	SLC25A22	7223	12	31901943	31905047	6.67026	2.1499	9.68384	4.50432	2.17131	0.0639675	0.909541
ENSECAG00000009379	ENSECAT00000009647	GLCCI1	5337	4	41685558	41784227	18.5497	26.8408	13.0223	0.48517	-1.04344	0.064129	0.910911
ENSECAG00000015594	ENSECAT00000016395		10121	23	13534419	13540440	4.41342	6.6225	2.9407	0.444047	-1.17122	0.0641651	0.910911
ENSECAG00000019865	ENSECAT00000021364	ZNF277	13425	4	70121675	70174406	191.11	275.652	134.749	0.488835	-1.03258	0.0643281	0.911813
ENSECAG00000011111	ENSECAT00000012096	FMNL2	6669	18	34493296	34615547	487.321	338.647	586.436	1.7317	0.79219	0.0643348	0.911813
ENSECAG00000000797	ENSECAT00000002633	SUN2	597	28	35741739	35756017	2424.17	1232.73	3218.47	2.61084	1.38452	0.0643806	0.911813
ENSECAG00000016835	ENSECAT00000017690	STXBP6	11074	1	163320693	163547656	14.6481	28.8746	5.16385	0.178837	-2.48328	0.0644601	0.912222
ENSECAG00000008262	ENSECAT00000008351		4493	Un2572	364	4811	32.084	45.0938	23.4108	0.519158	-0.945754	0.06458	0.913171
ENSECAG00000018582	ENSECAT00000019720		12433	8	40183129	40195149	3.03291	5.03948	1.6952	0.336384	-1.57182	0.0646286	0.913171
ENSECAG00000007328	ENSECAT00000009732	ITPR3	3844	20	33949360	34014422	582.456	763.483	461.772	0.604823	-0.725416	0.0648109	0.914249
ENSECAG00000012853	ENSECAT00000013302	SP6	8022	11	24021983	24031280	149.353	65.8634	205.013	3.11271	1.63817	0.0649111	0.914249
ENSECAG00000017487	ENSECAT00000018467	MXRA5	11582	X	734575	761384	123.265	190.475	78.459	0.411913	-1.27959	0.0649427	0.914249
ENSECAG00000016546	ENSECAT00000017503	GALNT12	10850	25	5593450	5617023	7.11611	10.8065	4.65584	0.430836	-1.21479	0.0649468	0.914249
ENSECAG00000008179	ENSECAT00000008310	IL20RB	4432	16	71985701	72012738	265.886	353.429	207.524	0.587174	-0.768141	0.0650217	0.914249
ENSECAG00000007709	ENSECAT00000008682	SEMA3F	4104	16	37054572	37083266	1937.63	1162.86	2454.15	2.11045	1.07755	0.0650361	0.914249
ENSECAG00000023601	ENSECAT00000025376	2003-09-01	16319	28	38343063	38356857	8.42009	14.1397	4.60699	0.325819	-1.61786	0.0651089	0.914249
ENSECAG00000015206	ENSECAT00000016037	SYNE3	9826	24	37982774	38037054	160.423	99.7491	200.872	2.01377	1.0099	0.0651113	0.914249
ENSECAG00000020892	ENSECAT00000022185	TLR10	14244	3	88440236	88442929	1.14059	2.42273	0.28583	0.117978	-3.08341	0.065259	0.91561
ENSECAG00000018333	ENSECAT00000019839	EZR	12245	31	1265009	1312846	1123.32	1498.93	872.92	0.582363	-0.780009	0.0654837	0.918047
ENSECAG00000016171	ENSECAT00000016982	GRM7	10552	16	8814042	9378200	0.536242	1.22678	0.075886	0.0618581	-4.01489	0.0656386	0.919502
ENSECAG00000022988	ENSECAT00000024541		15843	11	37135124	37139027	237.646	405.141	125.982	0.310958	-1.68521	0.065776	0.920309
ENSECAG00000013010	ENSECAT00000013840	SYCP1	8147	5	53848137	53933674	0.916789	1.93214	0.23989	0.124158	-3.00975	0.0658173	0.920309
ENSECAG00000023566	ENSECAT00000025361	DHRS9	16292	18	48741376	48752360	12.7805	19.1078	8.56226	0.448102	-1.1581	0.0658496	0.920309
ENSECAG00000019885	ENSECAT00000021348	ATP1B3	13442	16	75972037	75992094	1174.68	1644.33	861.587	0.523974	-0.932433	0.0659385	0.920837
ENSECAG00000009259	ENSECAT00000010246	MMS19	5248	1	31773129	31803684	367.189	228.483	459.66	2.01179	1.00848	0.0661268	0.922359
ENSECAG00000010070	ENSECAT00000010344	ZNF484	5861	23	55568440	55576846	15.2589	23.9273	9.48002	0.396201	-1.3357	0.06615	0.922359
ENSECAG00000023925	ENSECAT00000025699	CCDC83	16574	7	59745643	59788378	1.47569	2.9403	0.499279	0.169806	-2.55804	0.0665195	0.926793
ENSECAG00000017581	ENSECAT00000018541		11653	8	88714453	88748047	247.992	352.965	178.01	0.504327	-0.987568	0.0666473	0.927227
ENSECAG00000010695	ENSECAT00000010999	FGF21	6343	10	18768317	18770456	65.3393	36.2917	84.7044	2.33399	1.2228	0.0666954	0.927227
ENSECAG00000022545	ENSECAT00000024053	FBRS	15537	13	19076731	19081504	116.691	61.6956	153.354	2.48566	1.31363	0.0667744	0.927227
ENSECAG00000012980	ENSECAT00000013677	TRNAU1AP	8123	2	27484309	27502763	156.146	226.541	109.215	0.482098	-1.0526	0.0667951	0.927227
ENSECAG00000006848	ENSECAT00000007607	SLC27A6	3538	14	45836053	45893979	1260.6	868.726	1521.84	1.75181	0.808848	0.0668081	0.927227
ENSECAG00000013905	ENSECAT00000014545	HHAT	8827	5	27644868	27953676	26.6697	37.156	19.6789	0.52963	-0.916943	0.0669382	0.927798
ENSECAG00000000343	ENSECAT00000000355	HACD4	252	23	40034543	40054982	0.407006	1.01751	0	0	#NAME?	0.0669524	0.927798
ENSECAG00000006683	ENSECAT00000007336	GALNT16	3446	24	15441586	15471751	3.1029	4.87314	1.92274	0.394558	-1.34169	0.0670394	0.928289
ENSECAG00000013633	ENSECAT00000014350	ARHGAP6	8619	X	7192367	7271154	4.00622	7.91084	1.40314	0.177369	-2.49517	0.067159	0.929231
ENSECAG00000011707	ENSECAT00000012060	C16orf74	7139	3	32689374	32711991	40.5568	18.6011	55.1939	2.96724	1.56912	0.0672667	0.930005
ENSECAG00000018836	ENSECAT00000020245	FAM3D	12635	16	29922401	29935726	6.50017	11.5977	3.1018	0.267449	-1.90266	0.0674363	0.931461
ENSECAG00000001057	ENSECAT00000000887	C12orf65	741	8	23255114	23257498	15.6965	21.794	11.6314	0.533698	-0.905906	0.0674928	0.931461
ENSECAG00000003192	ENSECAT00000003107	FTL	1716	1	75751317	75751868	16.0067	8.97174	20.6967	2.30688	1.20594	0.0675734	0.931461
ENSECAG00000010235	ENSECAT00000010875	CMYA5	5982	14	85806656	85858679	10.8757	16.4582	7.15407	0.43468	-1.20197	0.0675789	0.931461
ENSECAG00000005754	ENSECAT00000005662		2933	10	12689854	12690159	1.44654	2.59113	0.68349	0.263781	-1.92259	0.0678235	0.933714
ENSECAG00000008295	ENSECAT00000008788	F13A1	4515	20	6400472	6553867	1.43983	3.0478	0.367854	0.120695	-3.05056	0.0678461	0.933714
ENSECAG00000016045	ENSECAT00000016842	EME2	10452	13	41013721	41016397	8.29256	3.62674	11.4031	3.14418	1.65268	0.0680687	0.936015
ENSECAG00000013490	ENSECAT00000014314	ZDHHC9	8505	X	103158158	103184347	168.535	224.948	130.926	0.582031	-0.780832	0.0681173	0.936015
ENSECAG00000018689	ENSECAT00000020142	IGSF1	12525	X	104396311	104412072	0.884527	1.5413	0.446676	0.289804	-1.78685	0.0684496	0.939864
ENSECAG00000019877	ENSECAT00000021220	KIAA1147	13435	4	94470332	94491661	120.859	166.816	90.221	0.54084	-0.886726	0.068696	0.941652
ENSECAG00000007527	ENSECAT00000008144	ADAMTS7	3982	1	115595496	115633385	6.14606	8.48423	4.58729	0.540684	-0.887142	0.0687057	0.941652
ENSECAG00000006058	ENSECAT00000006041	FUT1	3087	10	18764608	18765702	226.575	130.258	290.786	2.23239	1.15859	0.0687368	0.941652
ENSECAG00000020173	ENSECAT00000021876	ENG	13667	25	31217039	31245044	7.4008	3.8309	9.78074	2.55312	1.35226	0.0688871	0.94239
ENSECAG00000012071	ENSECAT00000012667	TCP11	7426	20	35240484	35255472	3.73519	6.22991	2.07204	0.332595	-1.58816	0.0688954	0.94239
ENSECAG00000024742	ENSECAT00000026660	PFN2	17230	16	82641496	82643565	24.7624	14.7353	31.4471	2.13414	1.09365	0.0690369	0.943609
ENSECAG00000005678	ENSECAT00000005586	TMEM200A	2895	10	76788727	76790202	1.42296	2.56826	0.659432	0.256762	-1.96149	0.0693069	0.946581
ENSECAG00000013757	ENSECAT00000014461	ERO1A	8715	24	1238195	1279258	2670.26	3819.6	1904.03	0.498489	-1.00437	0.0693893	0.946987
ENSECAG00000014518	ENSECAT00000015187		9289	15	65397093	65469433	10.5191	14.9157	7.58802	0.508727	-0.975035	0.0694781	0.947482
ENSECAG00000006561	ENSECAT00000006571		3376	4	95894789	95896400	5.77713	8.59777	3.89671	0.453223	-1.14171	0.069588	0.947908
ENSECAG00000024968	ENSECAT00000026961	CDK20	17414	23	53911910	53918397	40.3292	21.9641	52.5727	2.39357	1.25917	0.0696147	0.947908
ENSECAG00000015984	ENSECAT00000016918	WIPF1	10412	18	53320443	53341868	12.3646	19.2609	7.76716	0.403261	-1.31021	0.0699688	0.951721
ENSECAG00000021304	ENSECAT00000022696	ZNF362	14575	2	23786969	23813210	21.6049	29.2656	16.4977	0.563723	-0.826943	0.0700005	0.951721
ENSECAG00000008347	ENSECAT00000008443	BD-1	4550	27	33428662	33430642	1557.51	2738.73	770.037	0.281166	-1.83051	0.0701453	0.95297
ENSECAG00000014766	ENSECAT00000015435		9478	21	2616426	2626685	5.61044	2.6471	7.58599	2.86577	1.51892	0.0702874	0.954181
ENSECAG00000016118	ENSECAT00000016875	PIGZ	10509	19	32792893	32796835	27.7305	15.2349	36.0608	2.36699	1.24305	0.0705672	0.956629
ENSECAG00000022935	ENSECAT00000024617	ABCD1	15804	X	122177037	122195572	786.314	459.788	1004	2.18361	1.12671	0.070574	0.956629
ENSECAG00000005186	ENSECAT00000005180		2663	1	115229097	115229735	31.6684	74.5161	3.10321	0.0416448	-4.58572	0.0708108	0.957973
ENSECAG00000019633	ENSECAT00000020855	IGFBP6	13242	6	70126560	70130201	30.2462	50.9947	16.4138	0.321873	-1.63544	0.0708308	0.957973
ENSECAG00000022355	ENSECAT00000023824		15386	9	70970701	70973626	28.81	53.6955	12.2196	0.227573	-2.1356	0.0708328	0.957973
ENSECAG00000016927	ENSECAT00000019009	SULF1	11145	9	16074405	16224037	3.69706	5.96473	2.18527	0.366366	-1.44864	0.0711124	0.95935
ENSECAG00000024058	ENSECAT00000025827		16683	22	19636965	19639874	3.68068	5.79291	2.27253	0.392296	-1.34999	0.0711359	0.95935
ENSECAG00000021128	ENSECAT00000022930	SLC6A20	14434	16	40836182	40874411	50.0564	83.9506	27.4603	0.327101	-1.61219	0.0712167	0.95935
ENSECAG00000017572	ENSECAT00000018945	ZNF280C	11648	X	103465291	103529039	26.1959	38.6705	17.8795	0.462355	-1.11293	0.0712458	0.95935
ENSECAG00000024364	ENSECAT00000026258	RCC2	16925	2	36219406	36235126	554.815	330.049	704.658	2.13501	1.09424	0.0712943	0.95935
ENSECAG00000020327	ENSECAT00000021571	PIPOX	13790	11	42912164	42923148	0.496658	1.24165	0	0	#NAME?	0.0714227	0.95935
ENSECAG00000010830	ENSECAT00000011322	MMP11	6453	8	2701684	2706210	13.6939	18.8202	10.2763	0.546026	-0.872957	0.0715538	0.95935
ENSECAG00000019897	ENSECAT00000021514	DDX56	13452	4	15342487	15349927	218.482	133.662	275.028	2.05763	1.04098	0.0715935	0.95935
ENSECAG00000017825	ENSECAT00000019309	SLC28A2	11849	1	144150201	144197478	1.80737	3.31079	0.805098	0.243174	-2.03994	0.0716095	0.95935
ENSECAG00000017658	ENSECAT00000018623	CRNN	11711	5	45046743	45052122	8.81086	13.8779	5.43286	0.391477	-1.353	0.071611	0.95935
ENSECAG00000007865	ENSECAT00000008282	C9	4206	21	26453374	26499328	0.939181	1.80485	0.362065	0.200606	-2.31756	0.0716802	0.95935
ENSECAG00000023423	ENSECAT00000025138	PRX	16178	10	10827908	10837379	3.98421	1.10677	5.9025	5.33307	2.41497	0.0717027	0.95935
ENSECAG00000022197	ENSECAT00000023864	CASP3	15268	27	25405960	25413902	25.9103	37.6522	18.0824	0.480249	-1.05815	0.0718211	0.95935
ENSECAG00000000895	ENSECAT00000001756	CHAF1B	656	26	32756543	32775676	31.9355	45.9216	22.6115	0.492393	-1.02212	0.0718315	0.95935
ENSECAG00000023172	ENSECAT00000025287	PRKCD	15982	16	34608771	34620915	228.313	306.923	175.906	0.57313	-0.803066	0.0718722	0.95935
ENSECAG00000008642	ENSECAT00000009228	PRKD3	4780	15	60376732	60448793	128.575	184.533	91.2693	0.494597	-1.01568	0.0718948	0.95935
ENSECAG00000020433	ENSECAT00000021799	TENM3	13873	27	26825050	27331506	2.38733	4.37188	1.0643	0.243441	-2.03835	0.0719006	0.95935
ENSECAG00000015388	ENSECAT00000016344	EDIL3	9955	14	82193689	82572269	2.13882	3.97455	0.914996	0.230214	-2.11895	0.0719201	0.95935
ENSECAG00000024359	ENSECAT00000026240	SLC45A2	16920	21	30664226	30693195	110.467	44.4073	154.506	3.47929	1.79879	0.0719905	0.95935
ENSECAG00000005067	ENSECAT00000006418	KRT16	2607	11	21175947	21178674	55448.4	87358.6	34175	0.391204	-1.35401	0.0720006	0.95935
ENSECAG00000022675	ENSECAT00000024566	P3H1	15632	2	15682285	15696317	16.4742	21.9477	12.8251	0.584347	-0.775104	0.0721971	0.961257
ENSECAG00000010717	ENSECAT00000011468	MTMR7	6360	27	20493583	20556866	36.9584	26.0058	44.2602	1.70194	0.767177	0.0725109	0.964012
ENSECAG00000016367	ENSECAT00000017288	PLSCR4	10705	16	79601661	79621318	1.35073	2.53792	0.55927	0.220365	-2.18203	0.0725111	0.964012
ENSECAG00000008130	ENSECAT00000008577	DNASE1	4390	13	39178765	39182665	13.5253	29.5012	2.87466	0.0974422	-3.35931	0.072801	0.966973
ENSECAG00000018247	ENSECAT00000019287	ZNF404	12178	10	14842971	14850500	14.7979	21.8253	10.113	0.463363	-1.10979	0.0728423	0.966973
ENSECAG00000001033	ENSECAT00000002088	SCGN	728	20	23542796	23587139	1.54939	3.18523	0.458823	0.144047	-2.79539	0.072943	0.966973
ENSECAG00000000461	ENSECAT00000000383	HOXA5	348	4	58171578	58173434	2.54747	4.17031	1.46557	0.351431	-1.50869	0.0729487	0.966973
ENSECAG00000013555	ENSECAT00000014097		8556	1	109697276	109699180	1.71624	0.526719	2.50925	4.76393	2.25215	0.0732246	0.968945
ENSECAG00000024955	ENSECAT00000026932	ZFYVE28	17403	3	117887707	117931757	1.3268	2.33065	0.657566	0.282139	-1.82552	0.073359	0.968945
ENSECAG00000013679	ENSECAT00000014222		8655	26	39745333	39745866	7.75109	3.39753	10.6535	3.13565	1.64876	0.0734416	0.968945
ENSECAG00000012484	ENSECAT00000013303	NAMPT	7735	4	6436298	6462429	104.974	147.714	76.4802	0.517759	-0.949646	0.0734963	0.968945
ENSECAG00000011056	ENSECAT00000011405		6626	10	26413901	26425216	11.2837	16.0202	8.12607	0.507239	-0.979262	0.0734982	0.968945
ENSECAG00000024749	ENSECAT00000026679	KLK6	17235	10	20399750	20404500	463.708	735.156	282.742	0.384602	-1.37856	0.0735489	0.968945
ENSECAG00000023496	ENSECAT00000025189	IRX3	16233	3	6617941	6640938	1.06755	2.09754	0.380891	0.18159	-2.46124	0.0735793	0.968945
ENSECAG00000006267	ENSECAT00000006708	NR1D1	3210	11	22402568	22409300	10.0654	14.3828	7.18717	0.499706	-1.00085	0.0735819	0.968945
ENSECAG00000012380	ENSECAT00000017753		7657	5	9837115	10410553	62.8619	91.6312	43.6824	0.47672	-1.06879	0.0735819	0.968945
ENSECAG00000007918	ENSECAT00000008164	TNS4	4244	11	22100663	22120455	141.494	178.245	116.993	0.656358	-0.607445	0.0737208	0.969607
ENSECAG00000017473	ENSECAT00000019006	APPL1	11569	16	31045223	31070436	137.648	202.243	94.5856	0.467684	-1.09639	0.0737399	0.969607
ENSECAG00000021859	ENSECAT00000024225	VLDLR	15023	23	24404554	24422150	116.558	163.567	85.2195	0.521008	-0.940622	0.0738909	0.970883
ENSECAG00000013078	ENSECAT00000014755	STXBP1	8201	25	31080706	31115347	24.1187	31.9973	18.8662	0.589621	-0.762141	0.0739948	0.971206
ENSECAG00000012953	ENSECAT00000013821	PPFIBP2	8104	7	76901878	77007287	629.336	855.585	478.504	0.559271	-0.83838	0.0740389	0.971206
ENSECAG00000012106	ENSECAT00000013554		7450	X	102840051	102907255	11.7073	17.4531	7.87683	0.451314	-1.1478	0.0740863	0.971206
ENSECAG00000011865	ENSECAT00000012708	CTDSPL2	7264	1	144630860	144717265	155.979	235.89	102.705	0.435392	-1.19961	0.0741313	0.971206
ENSECAG00000012164	ENSECAT00000012873	DZIP1L	7494	16	72802691	72835729	6.17078	10.5848	3.22809	0.304973	-1.71324	0.074265	0.972251
ENSECAG00000011130	ENSECAT00000011617	SEC22A	6684	19	36267223	36324556	186.631	254.969	141.073	0.553293	-0.853883	0.0744556	0.972827
ENSECAG00000010505	ENSECAT00000010969	MARVELD2	6189	14	92653663	92669710	74.5774	99.8222	57.7475	0.578503	-0.789604	0.0744588	0.972827
ENSECAG00000019382	ENSECAT00000020550	S100A10	13053	5	45360378	45370200	1976.53	2710.84	1487	0.548538	-0.866336	0.0744712	0.972827
ENSECAG00000014422	ENSECAT00000015485	OAS2	9213	8	19465369	19489143	5.91922	8.40525	4.26186	0.507048	-0.979806	0.0747443	0.974554
ENSECAG00000008479	ENSECAT00000008739	SDR16C5	4652	9	27293107	27307849	675.659	1095.19	395.972	0.361555	-1.46771	0.0748291	0.974554
ENSECAG00000016231	ENSECAT00000017313	HSPA12A	10601	1	15427489	15460863	4.07012	6.17554	2.66651	0.431785	-1.21162	0.0748659	0.974554
ENSECAG00000011901	ENSECAT00000012905	UNC5D	7292	27	9453905	9663853	1.40324	2.92393	0.389449	0.133194	-2.9084	0.0748707	0.974554
ENSECAG00000002081	ENSECAT00000001912		1196	16	23817725	23818498	0.868269	2.05781	0.0752391	0.0365626	-4.77349	0.074874	0.974554
ENSECAG00000018575	ENSECAT00000019627	YPEL2	12428	11	33437896	33475504	278.455	423.615	181.681	0.428882	-1.22135	0.0751067	0.975809
ENSECAG00000009589	ENSECAT00000010115		5496	1	162510620	162513892	1.07005	2.56227	0.0752391	0.0293642	-5.0898	0.0751556	0.975809
ENSECAG00000018249	ENSECAT00000019556	LRRC45	12180	11	1224264	1231636	149.491	81.9943	194.489	2.37198	1.24609	0.0751635	0.975809
ENSECAG00000015048	ENSECAT00000016160	CGN	9701	5	45736192	45757784	309.487	444.251	219.645	0.494416	-1.0162	0.0751874	0.975809
ENSECAG00000012328	ENSECAT00000013906	STAT5A	7614	11	20641425	20659599	70.4615	91.8313	56.2149	0.612154	-0.708034	0.0753253	0.976187
ENSECAG00000017971	ENSECAT00000019064	DDX43	11967	10	28291023	28304336	4.73825	7.46065	2.92332	0.391832	-1.35169	0.0753387	0.976187
ENSECAG00000018283	ENSECAT00000019624	FAM73B	12207	25	32124205	32146665	202.142	124.8	253.703	2.03287	1.02352	0.0753791	0.976187
ENSECAG00000020543	ENSECAT00000021778		13962	2	21127610	21127990	11.5283	16.8609	7.97319	0.472882	-1.08045	0.0754424	0.976304
ENSECAG00000015978	ENSECAT00000016732	CRABP1	10407	1	115967647	115974183	0.733226	1.61411	0.145969	0.0904329	-3.46701	0.0755041	0.9764
ENSECAG00000016321	ENSECAT00000017105	LRCOL1	10670	8	29560788	29561367	0.822626	2.05657	0	0	#NAME?	0.0756278	0.977298
ENSECAG00000008281	ENSECAT00000008720	SPATA20	4504	11	26198578	26205775	5.09766	7.62173	3.41496	0.448056	-1.15825	0.0756955	0.977306
ENSECAG00000024314	ENSECAT00000026301	TLE2	16885	7	1815347	1833888	1.80341	3.05545	0.968721	0.317047	-1.65723	0.075737	0.977306
ENSECAG00000021949	ENSECAT00000023518		15087	9	40866627	40919584	18.8736	31.0793	10.7365	0.345457	-1.53342	0.0760897	0.981154
ENSECAG00000000903	ENSECAT00000003813	RASGRF2	663	14	84754693	84910772	2.65059	0.911285	3.81012	4.18104	2.06386	0.0761955	0.98141
ENSECAG00000020246	ENSECAT00000021867		13724	11	4922123	4934331	597.383	342.083	767.583	2.24385	1.16597	0.0762186	0.98141
ENSECAG00000013331	ENSECAT00000014099	NAGK	8394	15	31591236	31601190	605.909	818.677	464.064	0.566846	-0.818971	0.0764105	0.983178
ENSECAG00000013387	ENSECAT00000014119	WNT7B	8426	28	41841393	41890144	5.29232	7.17159	4.03947	0.56326	-0.828127	0.0766359	0.984933
ENSECAG00000011754	ENSECAT00000012343	RPIA	7181	15	17153711	17175170	68.2025	97.2937	48.8084	0.50166	-0.995218	0.076672	0.984933
ENSECAG00000001845	ENSECAT00000001662	P2RY1	1103	16	85012993	85014222	2.90198	4.87366	1.58754	0.325739	-1.61821	0.0767135	0.984933
ENSECAG00000023158	ENSECAT00000024758	OVGP1	15971	5	56934870	56943943	0.361007	0.902517	0	0	#NAME?	0.0767658	0.984933
ENSECAG00000020313	ENSECAT00000021640	SLC16A10	13778	10	60557764	60601940	4.55187	7.80891	2.3805	0.304845	-1.71385	0.0769123	0.98611
ENSECAG00000022055	ENSECAT00000023497	HOXA3	15158	4	58129012	58156624	1.41181	2.63123	0.598854	0.227594	-2.13546	0.0769738	0.986196
ENSECAG00000010537	ENSECAT00000011302	HECW1	6216	4	14224350	14454161	6.50059	10.8897	3.57451	0.328247	-1.60715	0.0770532	0.986313
ENSECAG00000005927	ENSECAT00000006938	TP53BP2	3026	30	9253129	9286054	860.918	1109.29	695.335	0.626828	-0.673859	0.0770986	0.986313
ENSECAG00000014223	ENSECAT00000015701	CDH12	9060	21	39655831	40395238	0.67624	1.29489	0.263805	0.203728	-2.29529	0.0771473	0.986313
ENSECAG00000013336	ENSECAT00000013904	ECEL1	8397	6	19527893	19534272	7.85236	0.59537	12.6904	21.3151	4.4138	0.0776968	0.991489
ENSECAG00000020945	ENSECAT00000022387	MNS1	14284	1	134750004	134792313	19.091	28.5424	12.79	0.448106	-1.15809	0.0777559	0.991489
ENSECAG00000020544	ENSECAT00000021941	GLIS3	13963	23	25417013	25714100	3.77916	5.97988	2.31202	0.386634	-1.37096	0.0777834	0.991489
ENSECAG00000023420	ENSECAT00000025226	NFKBIA	16175	1	172073832	172075697	134.924	173.702	109.073	0.627931	-0.671321	0.0778165	0.991489
ENSECAG00000010750	ENSECAT00000011288	VWCE	6384	12	21272471	21307234	6.10625	9.44836	3.87818	0.410461	-1.28468	0.0779511	0.991489
ENSECAG00000015468	ENSECAT00000016608	MGAT4A	10024	15	10586712	10687021	63.8278	122.653	24.6112	0.200657	-2.3172	0.0780806	0.991489
ENSECAG00000016277	ENSECAT00000017058	SGCD	10635	14	22298803	22666954	1.25319	2.39898	0.489322	0.20397	-2.29357	0.0780873	0.991489
ENSECAG00000016506	ENSECAT00000017961	PIWIL1	10820	8	27763495	27789058	4.00925	2.06664	5.30432	2.56664	1.35988	0.078104	0.991489
ENSECAG00000007379	ENSECAT00000007395	KCNE3	3881	7	69459489	69459886	6.04211	8.81976	4.19034	0.475108	-1.07367	0.0781446	0.991489
ENSECAG00000013708	ENSECAT00000014694	SLC24A4	8678	24	35421956	35479323	48.5667	22.3355	66.0541	2.95736	1.56431	0.078179	0.991489
ENSECAG00000001232	ENSECAT00000001056	ACTL10	821	22	24584582	24585655	6.62321	2.74009	9.21197	3.36192	1.74929	0.078206	0.991489
ENSECAG00000020645	ENSECAT00000023222	ASPM	14046	30	24856892	24906254	239.46	348.561	166.727	0.478329	-1.06393	0.0782463	0.991489
ENSECAG00000007540	ENSECAT00000007698	CYP7B1	3989	9	20168854	20368135	0.856535	1.59824	0.362065	0.22654	-2.14216	0.0782682	0.991489
ENSECAG00000010591	ENSECAT00000011154	LTK	6260	1	147223799	147231499	1.45648	0.192149	2.29936	11.9666	3.58094	0.0783559	0.991902
ENSECAG00000009021	ENSECAT00000009298	EGFL8	5070	20	31814276	31816294	152.884	95.1101	191.401	2.01241	1.00893	0.0784611	0.992257
ENSECAG00000006337	ENSECAT00000006574	RAB11FIP4	3247	11	40833591	40845664	1187.01	753.637	1475.92	1.95839	0.969671	0.0784942	0.992257
ENSECAG00000018955	ENSECAT00000020965	DRP2	12727	X	79631771	79670058	378.206	521.789	282.485	0.541378	-0.885293	0.0785653	0.992286
ENSECAG00000020345	ENSECAT00000022074	ESPN	13802	2	44149665	44181269	5.72122	8.01232	4.19382	0.523421	-0.933957	0.0786067	0.992286
ENSECAG00000021370	ENSECAT00000022774	SCN4B	14627	7	26040708	26056806	3.52109	6.75061	1.36808	0.20266	-2.30287	0.0786949	0.992703
ENSECAG00000021645	ENSECAT00000023022		14849	4	20948649	21107321	7.05964	10.4209	4.81881	0.462418	-1.11273	0.07883	0.993586
ENSECAG00000000307	ENSECAT00000000257	BACH1	226	26	26412837	26456116	38.9633	56.5736	27.2231	0.481198	-1.0553	0.0788753	0.993586
ENSECAG00000012119	ENSECAT00000012525	C4orf36	7462	3	50636419	50777417	12.9851	19.1574	8.87031	0.463023	-1.11085	0.0791282	0.995539
ENSECAG00000013811	ENSECAT00000014404	KIAA1456	8754	27	16568318	16581306	0.546997	1.25366	0.075886	0.0605314	-4.04617	0.0792175	0.995539
ENSECAG00000017122	ENSECAT00000018053	NCKAP5	11290	18	16876571	17702260	39.9041	60.0096	26.5004	0.441603	-1.17918	0.0792457	0.995539
ENSECAG00000011838	ENSECAT00000013128	CACNA1B	7246	25	39339167	39533679	30.9602	45.6046	21.1973	0.464807	-1.1053	0.0792515	0.995539
ENSECAG00000023165	ENSECAT00000024797	MIA	15976	10	11097280	11098666	7.11698	15.819	1.31564	0.0831687	-3.58782	0.079582	0.997822
ENSECAG00000014406	ENSECAT00000015025	IL15	9201	2	89923118	89936130	0.931057	1.58669	0.493968	0.311319	-1.68353	0.0796274	0.997822
ENSECAG00000025083	ENSECAT00000027074		17509	7	2945733	2947615	84.3828	46.4195	109.692	2.36305	1.24065	0.079722	0.997822
ENSECAG00000018026	ENSECAT00000019106	EPS8L3	12011	5	58406780	58417202	2.75609	4.39179	1.66562	0.379257	-1.39875	0.0797434	0.997822
ENSECAG00000011152	ENSECAT00000011698	STIL	6702	2	11219963	11273385	18.7811	27.6772	12.8504	0.464294	-1.10689	0.0798111	0.997822
ENSECAG00000007835	ENSECAT00000007893	CCDC167	4185	20	37240367	37255363	123.293	223.678	56.3689	0.252009	-1.98845	0.0799062	0.997822
ENSECAG00000021739	ENSECAT00000023130		14927	12	24202441	24208356	2.16717	0.642707	3.18348	4.95324	2.30837	0.079913	0.997822
ENSECAG00000019226	ENSECAT00000020489		12927	13	12715150	12731852	18.3595	26.7226	12.7841	0.4784	-1.06371	0.0799295	0.997822
ENSECAG00000017297	ENSECAT00000018739	GRIA3	11431	X	97829520	98094094	19.7344	36.0865	8.83294	0.244772	-2.03049	0.0799322	0.997822
ENSECAG00000017134	ENSECAT00000018622	ADAP1	11301	13	6120971	6156757	8.84255	14.7318	4.91635	0.333722	-1.58328	0.0801178	0.999446
ENSECAG00000020079	ENSECAT00000021275	CDK2AP2	13588	12	27242763	27244008	41.9211	25.2493	53.0357	2.10048	1.07072	0.0802899	1
ENSECAG00000008799	ENSECAT00000009130	ENPP4	4893	20	44738570	44742998	12.1001	22.8443	4.9373	0.216129	-2.21004	0.0803147	1
ENSECAG00000015597	ENSECAT00000016943	HIF1A	10124	24	8972034	8993323	2191.57	3196.58	1521.56	0.475997	-1.07097	0.0810764	1
ENSECAG00000000934	ENSECAT00000004272	PCNX1	683	24	17029391	17162701	158.407	211.589	122.953	0.581092	-0.783161	0.0812626	1
ENSECAG00000011637	ENSECAT00000012168	SLC1A5	7077	10	16976994	16986404	2810.55	1705.73	3547.09	2.07951	1.05625	0.0814048	1
ENSECAG00000008085	ENSECAT00000008710	OTOA	4356	13	24676442	24737424	3.74866	4.84287	3.01919	0.623429	-0.681702	0.0816533	1
ENSECAG00000024173	ENSECAT00000026109	RNF157	16770	11	5900767	5969203	21.0695	12.1321	27.0277	2.22779	1.15561	0.0817984	1
ENSECAG00000020912	ENSECAT00000022892	DTNA	14259	8	55074654	55330726	3.65237	7.20059	1.28689	0.17872	-2.48423	0.081809	1
ENSECAG00000021145	ENSECAT00000022703	DFNA5	14445	4	56074264	56122591	5.79258	3.10504	7.58427	2.44257	1.2884	0.0818232	1
ENSECAG00000017728	ENSECAT00000018696		11766	10	9731233	9733642	778.243	543.92	934.459	1.71801	0.780737	0.0818635	1
ENSECAG00000017899	ENSECAT00000020736	KIAA1109	11907	2	105739861	105914462	681.299	900.729	535.012	0.593977	-0.751521	0.0819369	1
ENSECAG00000009548	ENSECAT00000009750	TMPRSS12	5468	6	68312988	68334638	1.97143	3.43405	0.996357	0.290141	-1.78518	0.0820433	1
ENSECAG00000009925	ENSECAT00000010436	ARNTL2	5752	6	52658143	52700494	4.37272	7.5181	2.27581	0.302711	-1.72399	0.0820503	1
ENSECAG00000007982	ENSECAT00000008043		4285	26	37206762	37213345	323.52	178.241	420.372	2.35845	1.23784	0.0823361	1
ENSECAG00000007021	ENSECAT00000007051		3660	8	20707052	20731052	1.39172	0.271647	2.13844	7.87213	2.97675	0.0823555	1
ENSECAG00000024874	ENSECAT00000026823	CRP	17336	5	37777677	37778942	1.58627	3.62612	0.226364	0.0624259	-4.00171	0.0828446	1
ENSECAG00000024601	ENSECAT00000026553	ADCY8	17117	9	71886791	72102784	0.426329	1.06582	0	0	#NAME?	0.0828786	1
ENSECAG00000006829	ENSECAT00000007260	KAZN	3526	2	37685271	37797843	50.2779	29.9057	63.8593	2.13535	1.09447	0.0829147	1
ENSECAG00000014974	ENSECAT00000016013	GSAP	9641	4	3428425	3496552	35.6616	55.6496	22.3363	0.401374	-1.31698	0.0829864	1
ENSECAG00000006633	ENSECAT00000006986	VWA7	3416	20	31521031	31529774	24.1056	32.6963	18.3785	0.562097	-0.83111	0.0829996	1
ENSECAG00000017624	ENSECAT00000018701	CARF	11684	18	77697976	77727931	25.6515	36.9685	18.1069	0.489794	-1.02975	0.083008	1
ENSECAG00000010626	ENSECAT00000011724	SLC47A2	6289	11	58801441	58820837	1.16486	2.43001	0.321425	0.132273	-2.91841	0.0830232	1
ENSECAG00000011815	ENSECAT00000012843	NTRK2	7227	23	5103223	5441937	1.84108	3.03819	1.043	0.343298	-1.54247	0.0830864	1
ENSECAG00000021066	ENSECAT00000022513	KLHL24	14384	19	22046099	22082190	31.4641	44.5655	22.7298	0.51003	-0.971346	0.0831356	1
ENSECAG00000016015	ENSECAT00000016871	PCDH19	10428	X	78750022	78847200	575.006	366.529	713.991	1.94798	0.961979	0.0832071	1
ENSECAG00000014338	ENSECAT00000014965	EGR1	9144	14	38039967	38043816	695.24	964.207	515.928	0.53508	-0.902173	0.0832407	1
ENSECAG00000023737	ENSECAT00000025422		16425	16	73233876	73235092	18.0673	24.7965	13.5812	0.547708	-0.86852	0.0832706	1
ENSECAG00000023388	ENSECAT00000025063		16150	1	93454308	93461737	60.0999	76.8235	48.9508	0.637185	-0.650217	0.0834482	1
ENSECAG00000012048	ENSECAT00000013058	DBNL	7410	4	14885688	14898333	1364.6	842.359	1712.75	2.03328	1.02381	0.0835815	1
ENSECAG00000005460	ENSECAT00000006448	PARVA	2788	7	81341170	81390074	28.7812	37.8352	22.7452	0.601164	-0.73417	0.0835833	1
ENSECAG00000015569	ENSECAT00000016352	KIAA0895	10104	4	65807564	65842470	31.7004	64.7633	9.65837	0.149133	-2.74532	0.0836286	1
ENSECAG00000011196	ENSECAT00000011664	PADI4	6735	2	36265723	36290498	147.474	221.98	97.8023	0.44059	-1.18249	0.08366	1
ENSECAG00000008014	ENSECAT00000008051	ZNF768	4305	13	19168940	19170856	746.3	479.55	924.134	1.92708	0.94642	0.0836699	1
ENSECAG00000009985	ENSECAT00000010252	CEP68	5798	15	36725574	36736966	5.66951	8.41258	3.8408	0.456555	-1.13114	0.0837009	1
ENSECAG00000020243	ENSECAT00000021525	CHAC2	13721	15	46331222	46338547	130.665	97.1359	153.017	1.57529	0.655615	0.0839988	1
ENSECAG00000006147	ENSECAT00000006092		3144	10	20230916	20231602	2.23411	0.271647	3.54242	13.0405	3.70493	0.0841394	1
ENSECAG00000002779	ENSECAT00000002612		1522	X	30573223	30573543	17.4694	42.5447	0.752433	0.0176857	-5.82127	0.0845551	1
ENSECAG00000024720	ENSECAT00000026666	TEPSIN	17214	11	1883887	1892001	18.5926	9.04013	24.9609	2.76113	1.46526	0.084584	1
ENSECAG00000012524	ENSECAT00000013107	FAM189A2	7769	23	21301169	21358334	7.89296	12.7496	4.65519	0.365124	-1.45354	0.0846544	1
ENSECAG00000000982	ENSECAT00000028959	CHST2	709	16	76764443	76956556	25.2293	11.7968	34.1843	2.89777	1.53494	0.0846708	1
ENSECAG00000014474	ENSECAT00000015885	EPB41L3	9253	8	30506316	30591862	8.44713	11.6764	6.29427	0.539058	-0.891489	0.084673	1
ENSECAG00000006583	ENSECAT00000006584	DGAT2L6	3387	X	52164842	52183239	2.53915	4.29141	1.37099	0.319472	-1.64624	0.0848672	1
ENSECAG00000021134	ENSECAT00000022633	AQP3	14438	23	49837389	49842485	113.393	143.283	93.4663	0.652322	-0.616344	0.0849675	1
ENSECAG00000011078	ENSECAT00000011460	TGIF1	6644	8	43702878	43710779	118.567	149.739	97.7861	0.653044	-0.614747	0.0851946	1
ENSECAG00000020740	ENSECAT00000022009	BTG1	14122	28	17808293	17808661	85.5153	116.071	65.145	0.561252	-0.83328	0.0852315	1
ENSECAG00000008096	ENSECAT00000008141	FAM111B	4365	12	19145216	19152654	25.6811	37.8523	17.567	0.464093	-1.10751	0.0855135	1
ENSECAG00000011878	ENSECAT00000012463	DTL	7273	5	26508389	26566105	17.3091	26.1528	11.4133	0.436407	-1.19625	0.0855178	1
ENSECAG00000013328	ENSECAT00000014081	TMOD2	8392	1	138701059	138731050	5.60926	2.82241	7.46716	2.64567	1.40363	0.0855704	1
ENSECAG00000018847	ENSECAT00000019929		12644	10	27322848	27333069	17.974	25.9961	12.6259	0.485685	-1.04191	0.0855816	1
ENSECAG00000007992	ENSECAT00000008033	OVOL3	4291	10	7232727	7234536	3.66608	1.45038	5.14322	3.54613	1.82624	0.0857061	1
ENSECAG00000019700	ENSECAT00000021086	TGFBR3	13297	5	72812430	72995720	15.3142	8.85588	19.6197	2.21545	1.1476	0.0857081	1
ENSECAG00000006208	ENSECAT00000006156	MBLAC1	3175	13	8059407	8060201	14.6095	7.36411	19.4398	2.6398	1.40043	0.085823	1
ENSECAG00000014798	ENSECAT00000015456	ZNF19	9502	3	22365168	22372747	27.0809	39.2763	18.9507	0.482496	-1.05141	0.0862018	1
ENSECAG00000016405	ENSECAT00000017296		10737	4	101900168	101931465	55.4976	18.8295	79.943	4.24563	2.08598	0.0862205	1
ENSECAG00000002374	ENSECAT00000002318		1330	1	157908450	157908962	70.548	107.95	45.6133	0.422541	-1.24284	0.0865925	1
ENSECAG00000021075	ENSECAT00000022648	FGD6	14392	28	20227972	20334514	762.298	1039.91	577.226	0.555075	-0.849246	0.0866134	1
ENSECAG00000013159	ENSECAT00000013721	TJAP1	8263	20	42434436	42458175	13.5254	18.6045	10.1394	0.544999	-0.875673	0.0866213	1
ENSECAG00000014675	ENSECAT00000015554	GLT8D2	9404	28	27469683	27491916	1.98701	3.62547	0.894711	0.246785	-2.01868	0.0866224	1
ENSECAG00000019389	ENSECAT00000021289		13059	11	17722524	17747073	1.39628	2.28661	0.802718	0.351051	-1.51025	0.08675	1
ENSECAG00000021056	ENSECAT00000022390	ZNF182	14376	X	38962155	38981917	34.8492	50.2244	24.5991	0.489783	-1.02979	0.0867638	1
ENSECAG00000014903	ENSECAT00000015765	GGH	9587	9	21698632	21719030	2170.17	4119.12	870.86	0.211419	-2.24182	0.0867713	1
ENSECAG00000023583	ENSECAT00000025231	TNFAIP8	16306	14	53811840	53849282	163.48	231.736	117.976	0.509095	-0.973992	0.0868801	1
ENSECAG00000017007	ENSECAT00000017984	FANCL	11211	15	42591276	42739133	58.4412	91.6717	36.2876	0.395843	-1.337	0.0871055	1
ENSECAG00000022123	ENSECAT00000023569	ANKRD53	15214	15	31630111	31635519	43.2349	23.1779	56.6062	2.44224	1.28821	0.087166	1
ENSECAG00000022505	ENSECAT00000024002	BTC	15505	3	61095652	61247843	14.2978	18.7864	11.3054	0.601787	-0.732676	0.087341	1
ENSECAG00000002250	ENSECAT00000002198	SPRY2	1276	17	52587882	52588829	15.4315	19.8534	12.4835	0.628782	-0.669369	0.0874421	1
ENSECAG00000021420	ENSECAT00000022760	PSORS1C2	14665	20	30065880	30067058	30274.9	18152.9	38356.3	2.11295	1.07926	0.0874895	1
ENSECAG00000018679	ENSECAT00000019749	PP2D1	12517	16	62170380	62193346	1.69232	3.44376	0.5247	0.152363	-2.71442	0.0876443	1
ENSECAG00000019590	ENSECAT00000020967	NINL	13209	22	376591	461380	2028.35	1322.43	2498.97	1.88968	0.918144	0.0876826	1
ENSECAG00000011160	ENSECAT00000011483		6708	22	25568396	25569184	20.1054	11.9469	25.5444	2.13816	1.09637	0.0877849	1
ENSECAG00000013494	ENSECAT00000014517	RHBG	8509	5	41854958	41860844	1670.46	1040.72	2090.29	2.0085	1.00612	0.0878113	1
ENSECAG00000011177	ENSECAT00000011656	TESC	6720	8	16303255	16329804	10.3774	5.25373	13.7932	2.6254	1.39254	0.0878241	1
ENSECAG00000018281	ENSECAT00000019301	LENG9	12205	10	23553322	23554761	19.705	11.0075	25.5033	2.3169	1.21219	0.0879496	1
ENSECAG00000025143	ENSECAT00000027154	CYP27B1	17559	6	75303709	75307830	50.1824	74.294	34.108	0.459094	-1.12314	0.0879529	1
ENSECAG00000018011	ENSECAT00000019234		12000	X	110296542	110364230	101.707	196.528	38.4923	0.195861	-2.3521	0.0884272	1
ENSECAG00000000369	ENSECAT00000000448	CERS4	275	7	5513628	5520984	51.9237	78.4277	34.2543	0.436763	-1.19508	0.0884971	1
ENSECAG00000004220	ENSECAT00000007156	SLC6A11	2194	16	6082254	6198500	6.13823	9.79349	3.70139	0.377945	-1.40375	0.0885995	1
ENSECAG00000000252	ENSECAT00000000218	THAP4	180	6	26853959	26897063	206.917	131.324	257.313	1.95937	0.970393	0.088682	1
ENSECAG00000019120	ENSECAT00000020255		12846	8	55645137	55657169	47.5468	67.2971	34.38	0.510869	-0.968974	0.0888539	1
ENSECAG00000021009	ENSECAT00000022682	GUCY1B3	14336	2	78275329	78304759	4.57205	2.31099	6.07943	2.63066	1.39543	0.0888859	1
ENSECAG00000002508	ENSECAT00000003182	DENND2D	1392	5	57109559	57123196	502.642	370.355	590.833	1.59531	0.673841	0.0889679	1
ENSECAG00000004854	ENSECAT00000005667	PLPPR4	2505	5	66557225	66596891	5.33244	2.37632	7.30319	3.07332	1.6198	0.0890678	1
ENSECAG00000002256	ENSECAT00000002082		1280	18	36725004	36726182	0.88183	1.59284	0.407822	0.256034	-1.96559	0.0891968	1
ENSECAG00000016910	ENSECAT00000019263	SLC4A8	11130	6	68714767	68774683	0.466435	1.16609	0	0	#NAME?	0.0893256	1
ENSECAG00000013023	ENSECAT00000013513		8154	26	39723149	39730832	23.0355	11.5812	30.6718	2.64842	1.40513	0.0894597	1
ENSECAG00000012496	ENSECAT00000013754	P4HA1	7745	1	60826989	60883912	354.81	489.489	265.025	0.541431	-0.885151	0.0895627	1
ENSECAG00000008483	ENSECAT00000008690	GXYLT2	4656	16	17474066	17553670	5.70313	10.3834	2.58297	0.248761	-2.00717	0.0895646	1
ENSECAG00000022641	ENSECAT00000024204	SDF2L1	15610	8	3377111	3379152	107.913	64.5138	136.845	2.12118	1.08487	0.0895666	1
ENSECAG00000000940	ENSECAT00000002968	CRY2	685	12	10481174	10495474	10.0455	14.0457	7.37874	0.525338	-0.928681	0.0900996	1
ENSECAG00000017181	ENSECAT00000018514	PTGS2	11341	5	23249172	23256141	23.0188	38.1427	12.9362	0.339152	-1.55999	0.0901216	1
ENSECAG00000019045	ENSECAT00000020231	FGF18	12795	14	9809870	9828562	2.15274	3.08335	1.53234	0.496972	-1.00876	0.0901805	1
ENSECAG00000000651	ENSECAT00000002690	SPINK5	495	14	29915672	29966850	41478.6	64859.8	25891.2	0.399187	-1.32486	0.09027	1
ENSECAG00000012541	ENSECAT00000013560	SLC38A4	7780	6	64676259	64714164	3.28599	5.43602	1.85263	0.340807	-1.55297	0.0904229	1
ENSECAG00000009369	ENSECAT00000009614		5331	3	8175717	8195150	38.6283	85.4142	7.43774	0.0870785	-3.52154	0.0905771	1
ENSECAG00000009112	ENSECAT00000009263	KCTD2	5139	11	6826226	6837579	174.755	116.78	213.405	1.82742	0.869804	0.0906345	1
ENSECAG00000010528	ENSECAT00000010946	RAB17	6207	6	23613902	23685934	0.603979	1.38174	0.0854735	0.0618594	-4.01486	0.0906679	1
ENSECAG00000009864	ENSECAT00000011347	PTPRD	5706	23	29161347	29544053	7.52335	13.3836	3.61651	0.270219	-1.8878	0.090758	1
ENSECAG00000004264	ENSECAT00000004150	VASN	2221	13	38580492	38582516	213.396	104.966	285.682	2.72166	1.44449	0.0908507	1
ENSECAG00000011987	ENSECAT00000012603	SGSM1	7361	8	10875692	10929253	2.77401	5.27037	1.10977	0.210567	-2.24765	0.0909704	1
ENSECAG00000014263	ENSECAT00000014893		9091	2	47673647	47679628	1.03298	0	1.72163	Inf	Inf	0.091364	1
ENSECAG00000026947	ENSECAT00000028954	C12orf40	17876	Un0060	84146	116405	1.39105	2.72574	0.501266	0.183901	-2.443	0.0914115	1
ENSECAG00000011583	ENSECAT00000012078	KRT14	7034	11	21198178	21202475	26834.5	45258.1	14552	0.321535	-1.63695	0.0914446	1
ENSECAG00000018935	ENSECAT00000020380	SRPX	12714	X	30739011	30779597	35.0012	46.0188	27.6561	0.600974	-0.734624	0.0915078	1
ENSECAG00000007530	ENSECAT00000007580	SSPN	3983	6	51697449	51732236	0.85919	1.66357	0.322934	0.194121	-2.36497	0.091547	1
ENSECAG00000004234	ENSECAT00000004954	MMP28	2205	11	37405176	37426745	9.06189	13.753	5.93452	0.431509	-1.21254	0.0915794	1
ENSECAG00000008248	ENSECAT00000008337		4483	1	54728163	55422100	0.957707	2.05881	0.223637	0.108624	-3.20258	0.0916706	1
ENSECAG00000011715	ENSECAT00000012074		7144	7	12369367	12373723	30.5079	41.9559	22.876	0.545238	-0.875041	0.0916798	1
ENSECAG00000008931	ENSECAT00000009420	C1orf112	5000	5	6198694	6235403	85.6808	146.207	45.3297	0.310037	-1.68949	0.0916876	1
ENSECAG00000011270	ENSECAT00000011644	TSSC1	6791	15	88774606	88909616	105.217	68.151	129.927	1.90646	0.930896	0.0917064	1
ENSECAG00000017893	ENSECAT00000018960	NKIRAS2	11902	11	20861308	20867045	599.163	386.041	741.245	1.92012	0.941197	0.091818	1
ENSECAG00000011874	ENSECAT00000012265	FBLIM1	7270	2	37166745	37184402	4.43659	6.82557	2.84394	0.41666	-1.26306	0.0918335	1
ENSECAG00000018987	ENSECAT00000020281	RNF39	12748	20	28824819	28830185	935.439	614.073	1149.68	1.87222	0.904753	0.0918605	1
ENSECAG00000013291	ENSECAT00000014760	PER1	8365	11	51022934	51032002	57.3801	74.7314	45.8126	0.613029	-0.705972	0.0919649	1
ENSECAG00000022003	ENSECAT00000024258	ACSL5	15124	1	19198249	19223398	16.8294	24.5971	11.651	0.473675	-1.07803	0.0919729	1
ENSECAG00000024107	ENSECAT00000025932	ROR1	16720	5	96302786	96415039	45.4871	63.3906	33.5514	0.52928	-0.917896	0.0919938	1
ENSECAG00000012155	ENSECAT00000012579	GAN	7488	3	29084755	29105590	190.324	129.107	231.136	1.79026	0.840173	0.0919969	1
ENSECAG00000011259	ENSECAT00000011619	ERICH2	6782	18	50180790	50194587	13.2224	23.8925	6.10892	0.255683	-1.96757	0.0923658	1
ENSECAG00000015265	ENSECAT00000015966		9867	7	59311773	59325757	21.0658	34.7889	11.9171	0.342555	-1.54559	0.0923731	1
ENSECAG00000017834	ENSECAT00000018874		11858	6	74401683	74408125	3.39953	5.47719	2.01442	0.367783	-1.44307	0.0924051	1
ENSECAG00000017120	ENSECAT00000018093	GINM1	11288	31	17169380	17183687	528.344	756.327	376.356	0.49761	-1.00691	0.0924621	1
ENSECAG00000018437	ENSECAT00000019476		12323	3	9623473	9631406	6.36597	8.66573	4.8328	0.557691	-0.842463	0.0924726	1
ENSECAG00000016204	ENSECAT00000017029	SLC31A2	10578	25	18097099	18107692	5.97983	9.29887	3.76714	0.405118	-1.30359	0.0925598	1
ENSECAG00000005550	ENSECAT00000005515	SFN	2835	2	28779757	28780503	50679.6	33297.1	62267.8	1.87007	0.903089	0.0926862	1
ENSECAG00000009361	ENSECAT00000013523	COL5A1	5327	25	36659356	36785096	12.3896	15.5124	10.3077	0.664483	-0.589696	0.0927024	1
ENSECAG00000015077	ENSECAT00000015944	MAEL	9727	5	3654154	3679913	26.4393	14.2065	34.5945	2.43512	1.28399	0.0927484	1
ENSECAG00000021374	ENSECAT00000022715	TCF23	14629	15	69091594	69094797	0.717207	1.4781	0.209944	0.142037	-2.81567	0.0927762	1
ENSECAG00000014708	ENSECAT00000015388	PTHLH	9432	6	53174340	53185613	41.7464	63.843	27.0154	0.423153	-1.24075	0.0928387	1
ENSECAG00000000701	ENSECAT00000007204	FN1	528	6	5486218	5551290	66.7942	94.8103	48.1168	0.507506	-0.978502	0.0928796	1
ENSECAG00000013745	ENSECAT00000014480	SNX10	8705	4	57496852	57508901	16.3783	22.9668	11.9859	0.521878	-0.938215	0.0928892	1
ENSECAG00000006358	ENSECAT00000006397	ETAA1	3257	15	34664697	34678298	55.4898	80.5925	38.7547	0.480872	-1.05627	0.0929042	1
ENSECAG00000000698	ENSECAT00000000664	FXYD6	525	7	25781047	25783939	11.6591	15.2972	9.23365	0.603616	-0.728298	0.0929615	1
ENSECAG00000018301	ENSECAT00000020416	CAPN8	12221	30	9388681	9448119	43.7384	60.5722	32.5158	0.536811	-0.897513	0.0931092	1
ENSECAG00000018140	ENSECAT00000019143	FAM229B	12098	10	61392470	61394446	1.45359	2.86289	0.514053	0.179557	-2.47749	0.0932101	1
ENSECAG00000000458	ENSECAT00000000452	LTBR	346	6	33940005	33945687	237.236	144.148	299.294	2.07629	1.05401	0.0933199	1
ENSECAG00000008109	ENSECAT00000029102	BANK1	4378	3	37741696	38020128	6.06508	9.07194	4.0605	0.447589	-1.15975	0.0934498	1
ENSECAG00000007889	ENSECAT00000008178		4221	6	69510070	69521491	269.513	480.707	128.717	0.267766	-1.90095	0.0935235	1
ENSECAG00000007734	ENSECAT00000008478		4116	27	24397365	24605529	2.4538	4.31714	1.21158	0.280644	-1.83318	0.0936701	1
ENSECAG00000007220	ENSECAT00000007261	HEYL	3776	2	18390274	18401934	10.2509	5.88942	13.1586	2.23428	1.15981	0.0937082	1
ENSECAG00000018998	ENSECAT00000020108	FAM83A	12756	9	65692978	65711907	24.7205	37.3226	16.3191	0.437245	-1.19349	0.0937587	1
ENSECAG00000014300	ENSECAT00000015133	CBLB	9120	19	50599346	50788357	16.5672	22.8708	12.3649	0.540639	-0.887262	0.0939134	1
ENSECAG00000023581	ENSECAT00000025247		16305	X	79858878	79864416	3.33752	5.03162	2.20812	0.438849	-1.1882	0.0939159	1
ENSECAG00000015233	ENSECAT00000015929	DUSP26	9845	27	11316081	11319108	51.374	67.2222	40.8086	0.607071	-0.720064	0.0939684	1
ENSECAG00000024853	ENSECAT00000026791	RSPO2	17320	9	52480497	52626021	0.340007	0.850018	0	0	#NAME?	0.094084	1
ENSECAG00000006764	ENSECAT00000006846	CCL20	3489	6	15915212	15918015	0.905349	0	1.50892	Inf	Inf	0.0941296	1
ENSECAG00000015651	ENSECAT00000016466	ARSF	10159	X	549475	573171	6.90194	10.0282	4.81773	0.480416	-1.05764	0.0941311	1
ENSECAG00000008509	ENSECAT00000008757	MFAP2	4678	2	36580181	36583935	10.0274	12.9272	8.0942	0.626137	-0.675449	0.0941566	1
ENSECAG00000018306	ENSECAT00000019387	CREB3L1	12224	12	10868238	10883338	4.89528	6.70187	3.69088	0.550724	-0.860597	0.0942088	1
ENSECAG00000023112	ENSECAT00000024959	EXT1	15933	9	61149479	61419926	114.199	147.05	92.2982	0.627665	-0.671932	0.0942403	1
ENSECAG00000011365	ENSECAT00000011861	CLMN	6864	24	37799526	37828849	3.52095	5.34086	2.30768	0.432081	-1.21063	0.0942499	1
ENSECAG00000011193	ENSECAT00000011559	KBTBD12	6733	16	514399	604278	3.36219	5.60063	1.86989	0.333871	-1.58264	0.0944674	1
ENSECAG00000026964	ENSECAT00000028935		17890	5	45265405	45268542	51481.4	81659.3	31362.9	0.38407	-1.38056	0.0944749	1
ENSECAG00000017864	ENSECAT00000018907	FMOD	11880	5	99128	109215	19.2776	24.5542	15.7599	0.64184	-0.639715	0.0944959	1
ENSECAG00000017552	ENSECAT00000018675	CREB3L4	11632	5	43526798	43641831	12.8678	17.5407	9.75254	0.555995	-0.846857	0.0945687	1
ENSECAG00000013442	ENSECAT00000014992	ATG2A	8468	12	25047652	25066741	849.169	455.121	1111.87	2.44302	1.28866	0.0947556	1
ENSECAG00000009250	ENSECAT00000009446	RAMP1	5241	6	23926344	23988926	11.3611	17.0659	7.55783	0.442861	-1.17507	0.0948349	1
ENSECAG00000022288	ENSECAT00000024201	ADCY6	15333	6	66627002	66645439	68.1848	85.4858	56.6508	0.662692	-0.593589	0.0948567	1
ENSECAG00000018498	ENSECAT00000019780	ERMP1	12366	23	27081122	27126706	488.495	342.861	585.585	1.70794	0.772255	0.0949988	1
ENSECAG00000017130	ENSECAT00000018065	CNFN	11298	10	13424368	13425255	411.13	666.562	240.841	0.361318	-1.46866	0.0950072	1
ENSECAG00000019085	ENSECAT00000021046	UNC5C	12822	3	43428905	43571311	0.974307	2.01123	0.283028	0.140724	-2.82906	0.0950687	1
ENSECAG00000021393	ENSECAT00000022847	RRAS2	14644	7	82880406	82896072	50.0786	65.086	40.0737	0.615704	-0.699691	0.0950802	1
ENSECAG00000004262	ENSECAT00000006868	LZTR1	2220	8	2983625	3010663	286.163	165.559	366.566	2.21412	1.14673	0.0953345	1
ENSECAG00000024272	ENSECAT00000026344	RIMS1	16853	20	63263353	63498036	1.21735	2.29093	0.501636	0.218966	-2.19122	0.0953377	1
ENSECAG00000023120	ENSECAT00000024726	ZFP69B	15940	2	17689237	17698404	1.21833	0.280684	1.84343	6.56764	2.71538	0.0953484	1
ENSECAG00000024183	ENSECAT00000026138	SERPINB11	16778	8	80102716	80115422	2965.89	4181.61	2155.41	0.515449	-0.956098	0.0954809	1
ENSECAG00000015475	ENSECAT00000016242	RBBP8NL	10030	22	48300437	48306707	38.3205	22.2238	49.0516	2.20717	1.1422	0.0957555	1
ENSECAG00000017090	ENSECAT00000017970	CLEC2L	11267	4	92818093	92821386	0.569779	1.30933	0.0767485	0.0586168	-4.09254	0.0958075	1
ENSECAG00000012282	ENSECAT00000013180	MPP7	7582	29	9031874	9187555	352.083	259.104	414.069	1.59808	0.676338	0.0959067	1
ENSECAG00000006191	ENSECAT00000006505	RILPL1	3164	8	23404112	23447385	256.369	160.288	320.423	1.99905	0.999311	0.0959811	1
ENSECAG00000013009	ENSECAT00000013559	KIF26B	8146	30	4577169	5068285	47.4168	68.5797	33.3082	0.485686	-1.0419	0.0960464	1
ENSECAG00000001042	ENSECAT00000002735	PHF1	734	20	33805933	33811063	89.0502	114.443	72.1214	0.630194	-0.666132	0.0961386	1
ENSECAG00000020956	ENSECAT00000022590	SERINC2	14292	2	25179600	25194863	541.152	371.921	653.972	1.75837	0.814235	0.0961504	1
ENSECAG00000010184	ENSECAT00000010564		5937	1	90940301	91175209	1.2057	2.29959	0.476431	0.207181	-2.27104	0.0961555	1
ENSECAG00000011024	ENSECAT00000011451	PRRT1	6603	20	31800145	31803549	89.8832	38.5158	124.128	3.22279	1.68831	0.0962314	1
ENSECAG00000024619	ENSECAT00000026499	S100A14	17133	5	43919257	43920404	1412.49	2206.28	883.288	0.400351	-1.32066	0.0963688	1
ENSECAG00000010573	ENSECAT00000011423	CELSR1	6247	28	42247372	42387686	553.316	336.125	698.11	2.07694	1.05446	0.0963935	1
ENSECAG00000017843	ENSECAT00000019080		11865	5	77351906	77388159	9.76668	13.801	7.07712	0.512797	-0.963539	0.0968594	1
ENSECAG00000013187	ENSECAT00000013964	LPGAT1	8283	5	26734686	26804173	144.013	189.572	113.64	0.599454	-0.738278	0.0969032	1
ENSECAG00000022646	ENSECAT00000024213	DOK1	15613	15	28568245	28570284	4.17291	6.20631	2.81731	0.453943	-1.13942	0.0969722	1
ENSECAG00000015344	ENSECAT00000016698	RYR1	9923	10	9510873	9616030	5.79691	10.5705	2.61449	0.247337	-2.01545	0.0969822	1
ENSECAG00000025052	ENSECAT00000027053	CBFA2T2	17486	22	24529033	24564706	16.4327	22.8988	12.1221	0.529377	-0.917632	0.0971132	1
ENSECAG00000017435	ENSECAT00000018947		11537	13	19786356	19795751	234.507	148.731	291.69	1.96119	0.971733	0.0971187	1
ENSECAG00000000462	ENSECAT00000000381	ZC3H12C	349	7	18931778	18962747	17.9001	24.2665	13.6558	0.562741	-0.829456	0.0971753	1
ENSECAG00000012751	ENSECAT00000013322	CCKBR	7944	7	75278748	75289118	1.19141	2.13209	0.564288	0.264664	-1.91777	0.0971779	1
ENSECAG00000021903	ENSECAT00000023364	LAMC2	15049	5	20220497	20271869	163.458	212.08	131.042	0.617891	-0.694576	0.0972769	1
ENSECAG00000010434	ENSECAT00000010873	SLC9B2	6135	3	36933469	36981266	22.9153	31.0643	17.4826	0.562788	-0.829337	0.0972956	1
ENSECAG00000024438	ENSECAT00000026293	TRIM38	16988	20	23880679	23895307	13.452	18.5742	10.0373	0.540387	-0.887934	0.0973017	1
ENSECAG00000020219	ENSECAT00000021465		13703	10	24689078	24690737	1.42333	0	2.37221	Inf	Inf	0.097425	1
ENSECAG00000019990	ENSECAT00000021815	WNK2	13521	23	54770869	54867075	310.728	182.616	396.137	2.16924	1.11719	0.0974531	1
ENSECAG00000003415	ENSECAT00000003448	CYP8B1	1821	16	43284977	43286522	1.85998	3.52045	0.753005	0.213895	-2.22503	0.0975406	1
ENSECAG00000024054	ENSECAT00000026033	SLC18A2	16680	1	14931854	14966735	6.02431	3.04225	8.01235	2.6337	1.39709	0.0975761	1
ENSECAG00000002317	ENSECAT00000002138		1304	10	27278313	27280094	26.9834	35.4086	21.3666	0.60343	-0.728742	0.0975964	1
ENSECAG00000004942	ENSECAT00000005582	RGS1	2549	30	21184420	21187952	2.91405	1.46333	3.88119	2.65231	1.40725	0.0976904	1
ENSECAG00000012008	ENSECAT00000012619	SH3GL3	7376	1	91197583	91326887	1.61753	3.07371	0.646739	0.21041	-2.24873	0.0977388	1
ENSECAG00000017646	ENSECAT00000019374	LLGL1	11703	11	59698259	59710973	614.946	392.291	763.383	1.94596	0.960483	0.0977674	1
ENSECAG00000013439	ENSECAT00000014033	OLFML3	8466	5	54677280	54679598	15.4689	21.3774	11.5299	0.53935	-0.890707	0.0979031	1
ENSECAG00000004615	ENSECAT00000004691		2387	7	68518851	68591866	17.107	22.7689	13.3323	0.585547	-0.772142	0.098023	1
ENSECAG00000011607	ENSECAT00000011961	C22orf31	7051	8	7675309	7677779	16.5306	9.02235	21.5361	2.38697	1.25518	0.0980405	1
ENSECAG00000012055	ENSECAT00000012832	FLOT2	7414	11	42727532	42780910	26.4335	32.2144	22.5796	0.700916	-0.512686	0.0982985	1
ENSECAG00000019798	ENSECAT00000020976	EDNRA	13372	2	85424189	85472109	207.456	139.688	252.635	1.80857	0.854849	0.098317	1
ENSECAG00000020485	ENSECAT00000021960	PCOLCE2	13916	16	76698835	76763573	2.47687	3.7866	1.60372	0.423526	-1.23948	0.0984052	1
ENSECAG00000003632	ENSECAT00000004659	RANBP9	1933	20	13202027	13293806	792.912	1078.05	602.817	0.559172	-0.838635	0.0984929	1
ENSECAG00000019720	ENSECAT00000020890		13313	10	14921406	14930492	34.3318	49.4105	24.2793	0.49138	-1.02509	0.0985287	1
ENSECAG00000000081	ENSECAT00000000070	PTER	62	29	18818876	18845148	2.92115	4.58789	1.80999	0.394514	-1.34185	0.0985296	1
ENSECAG00000019069	ENSECAT00000020220	S100A11	12811	5	45334720	45339077	7818.1	13386.9	4105.6	0.306689	-1.70515	0.0985402	1
ENSECAG00000000680	ENSECAT00000000540		510	14	36302891	36305116	54.2012	34.0938	67.6062	1.98295	0.987646	0.0986162	1
ENSECAG00000010205	ENSECAT00000010971	CRAT	5955	25	32175109	32184643	3777.57	2561.74	4588.13	1.79102	0.840783	0.0986302	1
ENSECAG00000015229	ENSECAT00000016213	CD36	9841	4	673060	698607	79.0291	141.635	37.2918	0.263294	-1.92525	0.0986326	1
ENSECAG00000023507	ENSECAT00000025157	GPR19	16243	6	40470606	40490951	11.2603	17.1882	7.30843	0.4252	-1.23379	0.0986585	1
ENSECAG00000006409	ENSECAT00000006357	B3GNT9	3288	3	17620052	17621218	10.9766	3.98289	15.6391	3.92656	1.97327	0.0986751	1
ENSECAG00000022483	ENSECAT00000024066	PTP4A1	15490	20	56601654	56606026	1203.13	858.454	1432.92	1.66919	0.739146	0.0988014	1
ENSECAG00000020123	ENSECAT00000021363	MRPL43	13623	1	28911515	29079617	39.8976	22.9742	51.1799	2.22771	1.15556	0.0989006	1
ENSECAG00000015518	ENSECAT00000017109	DPP3	10064	12	26459346	26481716	492.601	311.564	613.292	1.96843	0.977044	0.0990484	1
ENSECAG00000011939	ENSECAT00000012584	CLIP2	7320	13	11816929	11856190	12.6673	16.4173	10.1673	0.619306	-0.691276	0.0991669	1
ENSECAG00000018215	ENSECAT00000019447		12153	10	6858433	6866316	617.449	372.925	780.464	2.09282	1.06545	0.0991917	1
ENSECAG00000011748	ENSECAT00000012395	NLRP14	7175	7	76459996	76490466	2.35078	4.62021	0.837827	0.18134	-2.46323	0.099317	1
ENSECAG00000020786	ENSECAT00000022103	C1QTNF2	14154	14	19355866	19376555	2.0549	3.48638	1.10058	0.315679	-1.66347	0.0995103	1
ENSECAG00000008296	ENSECAT00000008399	CCBE1	4516	8	76435830	76471992	0.952442	1.84468	0.35762	0.193866	-2.36687	0.0996269	1
ENSECAG00000000193	ENSECAT00000000473	SSBP3	138	2	5235588	5281743	82.5479	102.376	69.3294	0.677206	-0.562333	0.0996493	1
ENSECAG00000013653	ENSECAT00000014717	TPMT	8633	20	16953714	16968658	394.825	573.307	275.837	0.481134	-1.05549	0.099659	1
ENSECAG00000012629	ENSECAT00000013248	MASTL	7847	29	9908789	9940852	40.9093	59.7348	28.3589	0.474747	-1.07477	0.100287	1
ENSECAG00000025149	ENSECAT00000027156	ELF4	17563	X	103351809	103361826	28.5534	38.7541	21.7529	0.561306	-0.833141	0.100347	1
ENSECAG00000018887	ENSECAT00000020177	PSMB8	12678	20	33417997	33420793	3.16751	4.29897	2.41321	0.561345	-0.83304	0.100507	1
ENSECAG00000008426	ENSECAT00000009126	PAPSS2	4609	1	40701869	40730244	45.0722	72.6992	26.6543	0.366638	-1.44757	0.100718	1
ENSECAG00000021153	ENSECAT00000023504		14449	1	33814996	33848826	3.81164	5.85395	2.45011	0.418539	-1.25657	0.100813	1
ENSECAG00000011651	ENSECAT00000012053	ICA1	7089	4	41803230	41943239	5.99692	8.88411	4.07212	0.45836	-1.12545	0.101054	1
ENSECAG00000023378	ENSECAT00000025120		16144	6	69458570	69464810	166846	90933.6	217454	2.39135	1.25782	0.101331	1
ENSECAG00000016486	ENSECAT00000017452	ARRDC2	10802	21	2775915	2778122	5.34149	2.57413	7.18639	2.79177	1.48118	0.10144	1
ENSECAG00000005958	ENSECAT00000005997	EFNA4	3035	5	42797586	42801833	172.19	226.75	135.816	0.598969	-0.739447	0.101618	1
ENSECAG00000013640	ENSECAT00000014452	CEP85	8624	2	29230652	29256719	28.1133	39.1801	20.7354	0.529233	-0.918025	0.101638	1
ENSECAG00000018035	ENSECAT00000019963	KIAA0922	12020	2	80193149	80272689	188.294	251.538	146.131	0.580949	-0.783517	0.101649	1
ENSECAG00000007143	ENSECAT00000007133		3728	27	33367283	33368202	19.6726	34.2163	9.97674	0.291578	-1.77804	0.101681	1
ENSECAG00000022213	ENSECAT00000023837	TRABD	15278	28	45651965	45655730	334.92	173.596	442.469	2.54885	1.34985	0.10173	1
ENSECAG00000024232	ENSECAT00000026158	A2ML1	16822	6	35926751	35962550	5623.39	7887.85	4113.75	0.52153	-0.939178	0.101843	1
ENSECAG00000008057	ENSECAT00000008244	TSPEAR	4338	26	39680171	39736696	133.534	86.1267	165.14	1.9174	0.939153	0.101874	1
ENSECAG00000012539	ENSECAT00000013445	RASGRP3	7778	15	63379874	63446011	5.10992	7.18234	3.72831	0.519094	-0.945932	0.101922	1
ENSECAG00000008436	ENSECAT00000008576	ZNF649	4618	10	21595695	21604692	2.41778	4.22305	1.21426	0.287532	-1.79821	0.10198	1
ENSECAG00000012360	ENSECAT00000013535	HYDIN	7640	3	22599664	22895359	7.24406	11.5591	4.36738	0.377832	-1.40418	0.101986	1
ENSECAG00000011959	ENSECAT00000012485	VWA5B2	7335	19	22550078	22557266	10.4385	5.72554	13.5804	2.3719	1.24604	0.102016	1
ENSECAG00000011498	ENSECAT00000012035	SFRP4	6965	4	8481747	8490727	0.402005	1.00501	0	0	#NAME?	0.102036	1
ENSECAG00000006826	ENSECAT00000006927	SLC46A1	3524	11	42384829	42390716	384.18	239.35	480.734	2.0085	1.00612	0.10223	1
ENSECAG00000021017	ENSECAT00000023041	SLC22A2	14343	31	2433870	2460923	15.5867	27.2304	7.82419	0.287332	-1.79921	0.102358	1
ENSECAG00000016559	ENSECAT00000017487	TNFSF11	10859	17	27661907	27692239	3.71046	0.903477	5.58178	6.17811	2.62716	0.102373	1
ENSECAG00000022296	ENSECAT00000024077	SGSM3	15340	28	37062479	37071843	730.718	453.865	915.287	2.01665	1.01196	0.102432	1
ENSECAG00000012165	ENSECAT00000012565		7495	14	41662223	41662814	0.530299	1.21062	0.0767485	0.0633958	-3.97947	0.102529	1
ENSECAG00000021865	ENSECAT00000023278	UST	15026	31	17602327	17772814	14.2806	20.1276	10.3826	0.51584	-0.955004	0.102566	1
ENSECAG00000017302	ENSECAT00000018314	OVOL1	11436	12	25883613	25893130	1471.92	951.361	1818.95	1.91195	0.935043	0.102786	1
ENSECAG00000014405	ENSECAT00000015126	LXN	9200	5	14141220	14147177	396.585	659.392	221.38	0.335733	-1.57461	0.102836	1
ENSECAG00000019812	ENSECAT00000021283	AGTPBP1	13381	23	4531559	4683379	197.076	273.576	146.076	0.533951	-0.905222	0.102872	1
ENSECAG00000017140	ENSECAT00000018026	C17orf58	11307	11	14778710	14779813	6.22702	9.86351	3.80269	0.385531	-1.37508	0.103088	1
ENSECAG00000012887	ENSECAT00000013528	CPZ	8051	3	116184904	116202563	205.577	19.549	329.596	16.86	4.07553	0.103311	1
ENSECAG00000019396	ENSECAT00000020583	ZNF566	13065	10	7698136	7715076	82.7864	110.337	64.4194	0.583843	-0.776348	0.10367	1
ENSECAG00000007653	ENSECAT00000007936	GPATCH3	4063	2	28754032	28760890	79.0427	52.2389	96.9119	1.85517	0.891549	0.103759	1
ENSECAG00000009012	ENSECAT00000009158	IER2	5063	7	44798893	45319316	9.22537	2.72727	13.5574	4.97106	2.31355	0.103873	1
ENSECAG00000021229	ENSECAT00000022655	SURF6	14512	25	35549669	35553934	28.9617	17.906	36.3321	2.02904	1.0208	0.104057	1
ENSECAG00000015553	ENSECAT00000016418	KLHDC8A	10090	5	1806580	1811913	1.61164	2.62217	0.93795	0.357699	-1.48318	0.104235	1
ENSECAG00000007474	ENSECAT00000007665	SPHK2	3946	10	18660765	18665774	70.918	43.0808	89.4762	2.07694	1.05446	0.104243	1
ENSECAG00000015208	ENSECAT00000015932	SYP	9827	X	39630320	39637956	2.66711	0.953192	3.80972	3.9968	1.99885	0.104246	1
ENSECAG00000020412	ENSECAT00000021709	LDAH	13858	15	74462006	74543687	272.698	446.087	157.105	0.352185	-1.50559	0.104248	1
ENSECAG00000021042	ENSECAT00000022464	VASH1	14365	24	22206196	22221688	1.60839	0.502634	2.34557	4.66655	2.22236	0.104372	1
ENSECAG00000016225	ENSECAT00000017141	TMEM144	10595	2	76093009	76122955	43.2605	27.9224	53.4859	1.91552	0.937735	0.104383	1
ENSECAG00000020410	ENSECAT00000021980	FREM2	13857	17	17232441	17395471	4.39305	6.62398	2.90577	0.438674	-1.18878	0.10439	1
ENSECAG00000016232	ENSECAT00000017099	IL22RA1	10602	2	30907715	30925749	32.9225	40.4811	27.8834	0.688801	-0.537841	0.104401	1
ENSECAG00000006899	ENSECAT00000008193	PKD1	3575	13	40684796	40715381	1460.32	843.224	1871.72	2.21972	1.15038	0.104537	1
ENSECAG00000010805	ENSECAT00000011233	PGM5	6432	23	22100286	22240706	3.22918	1.04174	4.68747	4.49966	2.16981	0.104589	1
ENSECAG00000009541	ENSECAT00000009813	TMEM130	5462	13	670115	680961	1.69688	2.91148	0.887148	0.304707	-1.71451	0.104621	1
ENSECAG00000020606	ENSECAT00000021874	FAM186B	14012	6	67293351	67303301	2.32999	3.59719	1.4852	0.412878	-1.27621	0.104643	1
ENSECAG00000005090	ENSECAT00000004978	BASP1	2619	21	43384207	43384908	5.76622	7.81581	4.39982	0.562939	-0.828951	0.104673	1
ENSECAG00000016498	ENSECAT00000017408	FXYD3	10812	10	6289312	6292341	553.495	707.83	450.605	0.636601	-0.651538	0.104714	1
ENSECAG00000014501	ENSECAT00000015186	TMEM54	9276	2	24092562	24098611	683.709	343.917	910.237	2.64667	1.40418	0.104827	1
ENSECAG00000020314	ENSECAT00000021983	ANO1	13779	12	29055479	29117995	82.8223	108.918	65.4249	0.600678	-0.735336	0.104896	1
ENSECAG00000010781	ENSECAT00000011096	RNF169	6412	7	69169061	69246609	50.4554	69.8003	37.5587	0.538088	-0.894085	0.104986	1
ENSECAG00000000246	ENSECAT00000000324	GTF2F1	175	7	3937684	3947313	298.374	180.131	377.203	2.09405	1.0663	0.105035	1
ENSECAG00000012241	ENSECAT00000012640	SLC51B	7556	1	127291782	127296062	12.3051	17.5047	8.83875	0.504935	-0.98583	0.105085	1
ENSECAG00000025044	ENSECAT00000027045	ADCY1	17479	4	16102379	16243343	3.40728	1.39523	4.74865	3.40348	1.76701	0.105134	1
ENSECAG00000019509	ENSECAT00000022438	IGF2R	13150	31	2275066	2368892	381.466	498.187	303.653	0.609516	-0.714265	0.105183	1
ENSECAG00000023323	ENSECAT00000025583	FER1L5	16099	15	11871025	11903427	4.80287	2.38534	6.41456	2.68916	1.42716	0.105255	1
ENSECAG00000025136	ENSECAT00000027139	ERICH6	17553	16	83232116	83261355	0.895562	1.76395	0.316639	0.179506	-2.4779	0.105326	1
ENSECAG00000008836	ENSECAT00000009255	PYCR1	4924	11	1304566	1308030	847.875	568.048	1034.43	1.82102	0.864747	0.105812	1
ENSECAG00000022188	ENSECAT00000023762	WNT11	15260	7	68044789	68053246	13.8225	4.2883	20.1786	4.70549	2.23435	0.105896	1
ENSECAG00000021974	ENSECAT00000023606	ADAMTS6	15103	21	8079243	8393414	8.55885	13.5618	5.22353	0.385164	-1.37645	0.105913	1
ENSECAG00000007211	ENSECAT00000007280	KIAA1671	3770	8	10678321	10798227	469.722	298.273	584.022	1.95801	0.969389	0.105932	1
ENSECAG00000009668	ENSECAT00000009854	SCRG1	5558	2	62184316	62206370	7.0206	3.71029	9.22748	2.487	1.31441	0.105993	1
ENSECAG00000013210	ENSECAT00000013741		8299	17	46660894	46661285	20.8383	30.8891	14.1378	0.457697	-1.12753	0.10612	1
ENSECAG00000003655	ENSECAT00000003508		1943	14	9542782	9543414	27.6705	57.8642	7.54135	0.130328	-2.93978	0.106164	1
ENSECAG00000016169	ENSECAT00000017239	COL6A6	10551	16	66614250	66706204	0.916348	0.175573	1.4102	8.03199	3.00576	0.106197	1
ENSECAG00000023009	ENSECAT00000025030	LCP1	15852	17	24480240	24531432	8.54663	14.5589	4.53846	0.311731	-1.68163	0.106508	1
ENSECAG00000022961	ENSECAT00000024683		15821	20	30522205	30523893	8.41467	12.1611	5.91707	0.486559	-1.03931	0.106585	1
ENSECAG00000015072	ENSECAT00000015736		9722	26	39800882	39801343	265.347	157.23	337.424	2.14605	1.10168	0.106699	1
ENSECAG00000021497	ENSECAT00000022944	EMP1	14730	6	40930484	40933662	7765.95	10026.8	6258.72	0.624199	-0.679922	0.106768	1
ENSECAG00000017827	ENSECAT00000019611	ANTXR2	11851	3	56618339	56755629	19.1932	13.1818	23.2008	1.76006	0.815627	0.106913	1
ENSECAG00000013334	ENSECAT00000014045	B4GALT4	8396	19	39488091	39505766	65.7532	86.2219	52.1075	0.604341	-0.726564	0.106966	1
ENSECAG00000020452	ENSECAT00000021693	TNNC1	13887	16	35266443	35269197	1.31309	2.47458	0.538766	0.21772	-2.19945	0.107098	1
ENSECAG00000009682	ENSECAT00000009876	PCBD1	5567	1	58922448	58924514	103.764	136.59	81.8796	0.599457	-0.738271	0.107125	1
ENSECAG00000018141	ENSECAT00000019618	CERS2	12099	5	46209140	46212430	59.8029	77.7284	47.8526	0.615639	-0.699844	0.107127	1
ENSECAG00000024385	ENSECAT00000026352	PIWIL4	16943	7	5802632	5841317	0.791044	1.6669	0.207142	0.124268	-3.00848	0.107313	1
ENSECAG00000021774	ENSECAT00000023255	DNAAF5	14954	13	6258523	6299098	27.9736	15.8988	36.0235	2.26581	1.18002	0.10736	1
ENSECAG00000015174	ENSECAT00000016788	CDH20	9800	8	78075851	78131984	0.504779	1.14909	0.0752391	0.0654772	-3.93286	0.1074	1
ENSECAG00000018584	ENSECAT00000020468	LAMA4	12435	10	61402132	61536414	24.8612	19.4685	28.4564	1.46166	0.547606	0.107455	1
ENSECAG00000006708	ENSECAT00000006694		3456	X	117359829	117360342	3.59047	5.71032	2.17724	0.381282	-1.39107	0.107499	1
ENSECAG00000000070	ENSECAT00000000060		55	1	1122194	1126027	0.680869	0	1.13478	Inf	Inf	0.107568	1
ENSECAG00000012004	ENSECAT00000012554	TMEM55A	7373	9	37835616	37887907	2.52218	0.595639	3.80655	6.3907	2.67597	0.107587	1
ENSECAG00000009444	ENSECAT00000009757	PCYT1B	5385	X	18709937	18808141	56.4649	75.9888	43.4489	0.571781	-0.806466	0.107759	1
ENSECAG00000019833	ENSECAT00000021101	NT5DC1	13399	10	64676193	64800241	43.3859	56.9855	34.3196	0.602251	-0.731563	0.107771	1
ENSECAG00000006915	ENSECAT00000007186	STK17A	3588	4	14490224	14518128	275.127	363.755	216.042	0.593922	-0.751655	0.108001	1
ENSECAG00000011788	ENSECAT00000012250	CDC45	7208	Un0002	571262	606766	14.3821	19.8053	10.7666	0.543622	-0.879324	0.108016	1
ENSECAG00000016127	ENSECAT00000017298	CLPX	10518	1	127180518	127215269	1625.27	2335.84	1151.55	0.492994	-1.02036	0.108032	1
ENSECAG00000002911	ENSECAT00000002784	KCTD11	1577	11	50355743	50356441	329.407	208.064	410.302	1.972	0.979657	0.108183	1
ENSECAG00000012692	ENSECAT00000013172	FAM81A	7897	1	132169645	132214008	7.63612	10.9892	5.40075	0.491461	-1.02485	0.10825	1
ENSECAG00000023548	ENSECAT00000025207	C3orf70	16278	19	23364172	23438927	6.38785	9.56941	4.26682	0.445881	-1.16527	0.108286	1
ENSECAG00000015589	ENSECAT00000016970	MTM1	10118	X	119560346	119634549	341.906	494.069	240.464	0.4867	-1.03889	0.108597	1
ENSECAG00000005017	ENSECAT00000005497	FBXW9	2583	7	45641390	45646041	43.5671	17.7291	60.7925	3.42897	1.77777	0.108623	1
ENSECAG00000004860	ENSECAT00000004934		2508	6	42266731	42267121	458.98	299.817	565.089	1.88478	0.914396	0.108988	1
ENSECAG00000011413	ENSECAT00000011884	SAMD3	6899	10	76570124	76619913	1.24209	2.67725	0.285316	0.106571	-3.23012	0.109073	1
ENSECAG00000010865	ENSECAT00000011227	C11orf63	6482	7	30119089	30171520	13.7676	21.3712	8.69852	0.407022	-1.29682	0.109132	1
ENSECAG00000010383	ENSECAT00000010649	POP7	6097	13	8704046	8705046	57.9809	33.6444	74.2053	2.20558	1.14116	0.109245	1
ENSECAG00000023303	ENSECAT00000024990	ARHGAP22	16082	1	82065569	82212520	1.40728	2.40623	0.741314	0.308081	-1.69862	0.109289	1
ENSECAG00000018069	ENSECAT00000019539	ARAP2	12045	3	90427661	90589538	333.816	470.683	242.571	0.515359	-0.95635	0.109423	1
ENSECAG00000004372	ENSECAT00000004366	SLC22A3	2271	31	2537141	2629905	26.2757	40.2393	16.9666	0.421642	-1.24591	0.109437	1
ENSECAG00000022430	ENSECAT00000023919	TOX	15448	9	25191262	25333327	2.75919	4.29227	1.73713	0.404713	-1.30503	0.109615	1
ENSECAG00000017151	ENSECAT00000018029		11318	10	14745676	14746342	4.43159	7.082	2.66465	0.376257	-1.41021	0.109719	1
ENSECAG00000015399	ENSECAT00000016107	TMEM169	9966	6	6106333	6131192	1281.04	1736.39	977.468	0.562929	-0.828974	0.109827	1
ENSECAG00000014019	ENSECAT00000014743	CHIC2	8908	3	78292102	78346275	181.422	245.723	138.555	0.563867	-0.826572	0.110085	1
ENSECAG00000006482	ENSECAT00000006933	CRISP3	3336	20	47721076	47745394	756.616	1527.12	242.943	0.159085	-2.65213	0.110252	1
ENSECAG00000018829	ENSECAT00000019934	ZBTB18	12629	30	976719	982861	79.6978	104.557	63.1249	0.603735	-0.728013	0.110277	1
ENSECAG00000002111	ENSECAT00000004988	ITIH4	1214	16	34940926	34956812	0.850439	1.58546	0.360423	0.22733	-2.13714	0.110344	1
ENSECAG00000015428	ENSECAT00000016120	CMTM6	9991	16	51689223	51696975	94.2356	126.788	72.534	0.572089	-0.805689	0.11075	1
ENSECAG00000024780	ENSECAT00000026710	RHOF	17261	8	22170458	22180746	26.7581	15.8991	33.9974	2.13832	1.09648	0.110768	1
ENSECAG00000021177	ENSECAT00000022506	CDK2	14470	6	73673746	73678553	182.207	123.787	221.154	1.78657	0.837192	0.11092	1
ENSECAG00000022222	ENSECAT00000023835	WASF1	15284	10	59709982	59729250	4.26938	2.29567	5.58518	2.43292	1.28269	0.11096	1
ENSECAG00000017337	ENSECAT00000019847	PDE6B	11458	3	119358264	119391791	17.4101	25.337	12.1255	0.478569	-1.0632	0.11105	1
ENSECAG00000023788	ENSECAT00000025551	GABRR3	16464	19	56823392	56864102	2.89755	4.46882	1.85004	0.413988	-1.27234	0.111125	1
ENSECAG00000016151	ENSECAT00000016901	CHRNA4	10536	Un0295	1	7518	0.593171	1.22651	0.170947	0.139377	-2.84294	0.111136	1
ENSECAG00000003581	ENSECAT00000003600		1905	X	107889699	107945324	13.6344	20.2606	9.21689	0.454918	-1.13632	0.111217	1
ENSECAG00000023477	ENSECAT00000025256	OBFC1	16221	1	26438216	26481883	526.912	703.914	408.912	0.580912	-0.78361	0.111482	1
ENSECAG00000023358	ENSECAT00000025307	RARA	16128	11	22215466	22250304	211.04	127.249	266.9	2.09745	1.06864	0.111761	1
ENSECAG00000022632	ENSECAT00000024567		15604	13	26126139	26303467	1.46647	2.52259	0.762395	0.302226	-1.7263	0.111921	1
ENSECAG00000023835	ENSECAT00000025659	KLHL32	16501	10	48395096	48588111	40.3461	56.8851	29.3202	0.515428	-0.956158	0.11201	1
ENSECAG00000004158	ENSECAT00000004345	DMP1	2163	3	50146395	50152805	15.859	28.1656	7.65464	0.271773	-1.87953	0.112039	1
ENSECAG00000012179	ENSECAT00000012594	RGS2	7507	30	21376700	21379500	20.944	32.0143	13.5638	0.42368	-1.23895	0.112137	1
ENSECAG00000003142	ENSECAT00000003010	GPR75	1693	15	46252549	46254268	1.49356	0.546901	2.12467	3.88493	1.95789	0.112157	1
ENSECAG00000004839	ENSECAT00000004729	ENHO	2497	23	50465243	50465473	1.23861	2.23344	0.575385	0.257623	-1.95667	0.112209	1
ENSECAG00000015797	ENSECAT00000016840	SLC19A2	10264	5	5900205	5918959	406.293	549.445	310.858	0.565767	-0.82172	0.112298	1
ENSECAG00000011148	ENSECAT00000011554	CAPN15	6699	13	42080670	42086765	38.1753	17.621	51.8781	2.9441	1.55783	0.112396	1
ENSECAG00000015297	ENSECAT00000016303		9891	6	74278353	74295988	54.8322	79.0688	38.6745	0.489125	-1.03172	0.112563	1
ENSECAG00000026972	ENSECAT00000028998	DACT3	17898	10	15688161	16899653	0.746095	0	1.24349	Inf	Inf	0.112608	1
ENSECAG00000016812	ENSECAT00000017652	ZNF350	11056	10	21744687	21748918	34.5071	47.8986	25.5794	0.534033	-0.904998	0.112628	1
ENSECAG00000022383	ENSECAT00000023860	PKIB	15407	10	70083871	70092346	876.437	1253.56	625.023	0.498599	-1.00405	0.11268	1
ENSECAG00000018723	ENSECAT00000020286	ATF2	12548	18	53739921	53798646	52.572	72.8202	39.0733	0.536573	-0.898155	0.112823	1
ENSECAG00000023827	ENSECAT00000025607	CTDSPL	16497	16	47230932	47261041	69.0285	86.9718	57.0663	0.656147	-0.607908	0.112999	1
ENSECAG00000003591	ENSECAT00000003432		1907	Un0167	34055	34393	4.85366	0.95653	7.45175	7.7904	2.9617	0.113272	1
ENSECAG00000005150	ENSECAT00000005099	GJB3	2646	2	22394644	22395459	100.724	158.232	62.3849	0.394263	-1.34277	0.113328	1
ENSECAG00000002490	ENSECAT00000002824	RNF144B	1387	20	17145608	17218223	1248.92	939.405	1455.26	1.54913	0.631459	0.113417	1
ENSECAG00000023498	ENSECAT00000025183	ZNF41	16235	X	38480983	38504509	2.24876	3.67005	1.30123	0.354554	-1.49592	0.113565	1
ENSECAG00000008069	ENSECAT00000008124		4344	8	3397569	3399097	27.3495	17.0403	34.2223	2.00832	1.00599	0.11367	1
ENSECAG00000000939	ENSECAT00000002563	FAH	684	1	114393790	114429016	73.0887	91.644	60.7184	0.662547	-0.593906	0.113696	1
ENSECAG00000017904	ENSECAT00000019282	DUS1L	11911	11	1176330	1182154	594.441	380.883	736.812	1.93448	0.951948	0.11377	1
ENSECAG00000017949	ENSECAT00000019236	CRHBP	11949	14	88124977	88137295	7.10431	9.82593	5.28989	0.538361	-0.893355	0.11411	1
ENSECAG00000024417	ENSECAT00000026282	TAX1BP3	16972	11	47220897	47225142	74.4209	96.3552	59.798	0.620599	-0.688267	0.11422	1
ENSECAG00000020717	ENSECAT00000022179	HELQ	14104	3	53720662	53771079	28.0805	38.031	21.4468	0.563929	-0.826414	0.114449	1
ENSECAG00000011827	ENSECAT00000012241		7237	7	204047	220388	19.6336	10.127	25.9714	2.56457	1.35871	0.114491	1
ENSECAG00000019411	ENSECAT00000020769	HERC6	13077	3	49488655	49538541	10.3865	6.9427	12.6823	1.82671	0.869251	0.114501	1
ENSECAG00000010227	ENSECAT00000011040	LGMN	5974	24	35628818	35655816	212.999	289.894	161.735	0.55791	-0.841895	0.114508	1
ENSECAG00000021088	ENSECAT00000022433	GDF9	14403	14	42749404	42752119	0.731395	1.58377	0.163142	0.103008	-3.27917	0.114524	1
ENSECAG00000015397	ENSECAT00000016370	TSHR	9964	24	25870976	25934243	1.97911	0.873674	2.71606	3.10878	1.63635	0.114647	1
ENSECAG00000010117	ENSECAT00000010407		5894	5	44169750	44172194	33.1489	63.6666	12.8038	0.201107	-2.31397	0.114673	1
ENSECAG00000023580	ENSECAT00000025258	STBD1	16304	3	59829551	59832910	92.8139	120.02	74.6765	0.6222	-0.684549	0.114857	1
ENSECAG00000024721	ENSECAT00000026699	GBAS	17215	13	18044658	18063698	134.824	186.296	100.51	0.53952	-0.89025	0.114863	1
ENSECAG00000005770	ENSECAT00000006428	BNIP3L	2943	2	55042839	55061337	1219.35	1702.37	897.34	0.527111	-0.923821	0.114903	1
ENSECAG00000025093	ENSECAT00000027102	PITPNM3	17518	11	48288341	48357022	22.6467	30.9245	17.1281	0.553869	-0.852383	0.11509	1
ENSECAG00000020656	ENSECAT00000021990	CLDND1	14056	19	56390737	56395549	692.148	942.437	525.288	0.557372	-0.843288	0.11519	1
ENSECAG00000013754	ENSECAT00000014311	TRADD	8712	3	17624898	17627090	8.58876	4.27332	11.4657	2.68309	1.4239	0.115211	1
ENSECAG00000008803	ENSECAT00000008936		4896	Un1286	5203	7581	11.8638	7.13199	15.0183	2.10577	1.07435	0.115341	1
ENSECAG00000008243	ENSECAT00000008396	CRYGN	4481	4	102978783	102984594	4.60229	2.69177	5.87597	2.18294	1.12627	0.115403	1
ENSECAG00000012194	ENSECAT00000013072	DDX49	7519	21	3469111	3476468	222.211	142.054	275.649	1.94044	0.956387	0.115984	1
ENSECAG00000002351	ENSECAT00000002212		1321	14	22851202	22855032	0.301407	0.753517	0	0	#NAME?	0.116171	1
ENSECAG00000000609	ENSECAT00000000750	BIRC2	463	7	12326288	12345570	196.358	266.065	149.886	0.563345	-0.827909	0.116182	1
ENSECAG00000004180	ENSECAT00000004215	HSPA6	2173	5	36206482	36208507	36.7381	51.7541	26.7274	0.51643	-0.953356	0.116194	1
ENSECAG00000002018	ENSECAT00000003215	TMEM57	1174	2	29861829	29900516	596.924	815.551	451.173	0.553212	-0.854095	0.116374	1
ENSECAG00000009066	ENSECAT00000009556	GABBR2	5103	25	5160969	5489262	6.17022	3.04053	8.25668	2.71554	1.44124	0.116489	1
ENSECAG00000001177	ENSECAT00000001020	GPER1	798	13	5960510	5961565	1.53083	0.131574	2.46367	18.7246	4.22687	0.11651	1
ENSECAG00000010886	ENSECAT00000011395	OPN4	6499	1	83783987	83794690	5.48114	7.40235	4.20033	0.567432	-0.817481	0.11657	1
ENSECAG00000000141	ENSECAT00000000498	PTCH1	103	23	1902502	1940062	324.593	216.876	396.405	1.82779	0.870103	0.11669	1
ENSECAG00000020082	ENSECAT00000021324	KCNN2	13590	14	57817614	57949852	1.65364	2.51861	1.07699	0.427614	-1.22562	0.11673	1
ENSECAG00000024760	ENSECAT00000026686	FBXL14	17245	6	29118089	29119305	9.86703	4.94846	13.1461	2.6566	1.40958	0.11678	1
ENSECAG00000011459	ENSECAT00000011845	NDNF	6937	2	106978328	106988446	2.43636	3.72545	1.57696	0.423295	-1.24026	0.116828	1
ENSECAG00000019152	ENSECAT00000020382	CEP170B	12873	24	46187664	46211397	224.038	128.701	287.596	2.23461	1.16002	0.116861	1
ENSECAG00000020576	ENSECAT00000022211	TMEM181	13989	31	1090446	1159794	1154.77	826.502	1373.62	1.66197	0.732892	0.116969	1
ENSECAG00000011247	ENSECAT00000011589	TMED3	6772	1	115117802	115122511	45.2719	58.645	36.3564	0.619941	-0.689798	0.117025	1
ENSECAG00000022153	ENSECAT00000023599	RALYL	15234	9	3621156	3764091	0.297899	0.744749	0	0	#NAME?	0.117486	1
ENSECAG00000024444	ENSECAT00000026312		16994	15	23169640	23414756	9.8019	14.8743	6.42028	0.431635	-1.21212	0.117678	1
ENSECAG00000011040	ENSECAT00000011362		6614	10	26379998	26382415	1.63533	2.85148	0.824571	0.289173	-1.79	0.117696	1
ENSECAG00000002992	ENSECAT00000002908	MID1IP1	1617	X	31340719	31341550	92.2718	62.2161	112.309	1.80514	0.852112	0.118382	1
ENSECAG00000022699	ENSECAT00000024985	PKHD1	15651	20	49361585	49771423	1.15715	1.98352	0.606238	0.305637	-1.71011	0.118474	1
ENSECAG00000005402	ENSECAT00000005359		2769	4	7939722	7958713	26.476	40.1523	17.3585	0.432317	-1.20984	0.118496	1
ENSECAG00000001313	ENSECAT00000001177		858	X	41723226	41724629	0.696704	1.48534	0.170947	0.115089	-3.11917	0.119235	1
ENSECAG00000008865	ENSECAT00000009046	ZNF513	4949	15	68906716	68909416	95.3718	60.7229	118.471	1.95101	0.964222	0.119257	1
ENSECAG00000013952	ENSECAT00000014776	CADM4	8860	10	14612835	14617414	435.753	289.5	533.255	1.84198	0.881261	0.119261	1
ENSECAG00000021308	ENSECAT00000022664		14579	7	2253511	2257883	2.76927	0.694783	4.15226	5.97634	2.57926	0.119351	1
ENSECAG00000010177	ENSECAT00000010672	C9orf114	5932	25	31970001	31976366	49.5084	30.152	62.4128	2.06994	1.04959	0.119472	1
ENSECAG00000023124	ENSECAT00000024709	CDC42SE2	15944	14	44058034	44093681	2.76235	4.81754	1.39223	0.288992	-1.7909	0.119588	1
ENSECAG00000015304	ENSECAT00000015994		9896	7	2539097	2545628	11.4284	5.62209	15.2993	2.72129	1.44429	0.119665	1
ENSECAG00000019359	ENSECAT00000020654	DUS3L	13034	7	3525825	3530245	15.9374	5.93311	22.607	3.8103	1.92991	0.119704	1
ENSECAG00000007800	ENSECAT00000007956	ESYT2	4160	Un0014	236573	288759	303.225	396.718	240.897	0.607224	-0.719699	0.119952	1
ENSECAG00000002755	ENSECAT00000002601	B3GALT1	1512	18	47662359	47663466	0.99789	1.88438	0.406899	0.215933	-2.21135	0.11999	1
ENSECAG00000018271	ENSECAT00000019567	TBRG4	12196	4	15697128	15705665	166.864	97.202	213.306	2.19446	1.13387	0.120029	1
ENSECAG00000011516	ENSECAT00000012087		6980	2	107094596	107259535	0.68947	1.39761	0.217376	0.155534	-2.6847	0.120272	1
ENSECAG00000021912	ENSECAT00000023422	C5orf34	15056	21	23143183	23166214	6.26487	9.03404	4.41875	0.489123	-1.03173	0.120465	1
ENSECAG00000024981	ENSECAT00000026969	HFE	17427	20	23994738	24001180	4.30534	6.72635	2.69134	0.400119	-1.3215	0.120629	1
ENSECAG00000006973	ENSECAT00000006947	PHLDA2	3627	12	31274913	31275254	63.557	21.2132	91.7863	4.32685	2.11332	0.120859	1
ENSECAG00000000356	ENSECAT00000000586	MPP5	263	24	13594286	13653235	109.736	154.686	79.7693	0.515685	-0.955437	0.120928	1
ENSECAG00000024970	ENSECAT00000029136	KCNQ1	17416	12	30707264	31199691	1.74321	3.06878	0.859489	0.280075	-1.83611	0.121086	1
ENSECAG00000025138	ENSECAT00000027143	MARCH9	17555	6	75296999	75300221	17.169	22.7239	13.4658	0.592585	-0.754907	0.121279	1
ENSECAG00000020578	ENSECAT00000021880	PDCD1LG2	13990	23	26851316	26873890	1.70671	3.18562	0.720764	0.226256	-2.14397	0.121349	1
ENSECAG00000017016	ENSECAT00000017955	NNAT	11218	22	27846719	27848721	0.995636	0.274985	1.47607	5.36781	2.42433	0.121412	1
ENSECAG00000008222	ENSECAT00000008364		4467	7	48605491	48608571	15.1732	22.186	10.4979	0.473176	-1.07955	0.121469	1
ENSECAG00000014603	ENSECAT00000015714	SPPL2B	9356	7	1136682	1146465	105.035	47.6696	143.278	3.00565	1.58768	0.121541	1
ENSECAG00000024328	ENSECAT00000026212	LRRC49	16894	1	122107107	122243859	52.4895	84.2551	31.3124	0.371638	-1.42803	0.121571	1
ENSECAG00000008175	ENSECAT00000008285	L3MBTL1	4428	22	32964039	32986205	2.48156	3.58886	1.74337	0.485773	-1.04165	0.121799	1
ENSECAG00000015829	ENSECAT00000016563	ZNF23	10288	3	22385205	22394822	63.2881	84.3755	49.2297	0.58346	-0.777295	0.121836	1
ENSECAG00000022073	ENSECAT00000023668	KLHL3	15176	14	38639763	38740388	1.31048	2.4193	0.571277	0.236133	-2.08233	0.121881	1
ENSECAG00000020810	ENSECAT00000022137		14173	2	48425692	48426922	1.37753	2.33967	0.736097	0.314615	-1.66834	0.122068	1
ENSECAG00000024710	ENSECAT00000026652	FKBP14	17206	4	60602694	60611799	19.8418	27.6097	14.6632	0.531088	-0.912977	0.122172	1
ENSECAG00000021368	ENSECAT00000022848	FGGY	14625	2	549904	834638	457.428	319.176	549.596	1.72192	0.784017	0.122267	1
ENSECAG00000015550	ENSECAT00000016432	JAM3	10087	7	42282428	42290517	5.87822	3.08473	7.74055	2.50931	1.32729	0.122288	1
ENSECAG00000018248	ENSECAT00000019349	LUM	12179	28	16914405	16921593	22.9778	33.9189	15.6836	0.462386	-1.11283	0.122309	1
ENSECAG00000019472	ENSECAT00000020825	FBXO10	13121	25	2603943	2626657	229.406	155.19	278.884	1.79705	0.845631	0.122318	1
ENSECAG00000008094	ENSECAT00000008323		4363	15	40536518	40633844	16.1914	21.5798	12.5991	0.583836	-0.776364	0.122569	1
ENSECAG00000003570	ENSECAT00000005537	PICK1	1900	28	35216158	35296258	134.913	86.0987	167.456	1.94493	0.959716	0.122575	1
ENSECAG00000019318	ENSECAT00000021011		13000	20	32450503	32452484	1.78067	2.77859	1.1154	0.401426	-1.3168	0.122628	1
ENSECAG00000020901	ENSECAT00000022336	CLCA2	14251	5	77507513	77552085	5503.15	7656.41	4067.63	0.531272	-0.912478	0.122643	1
ENSECAG00000015261	ENSECAT00000016149	IL18	9864	7	20666367	20676359	91.353	161.176	44.8045	0.277985	-1.84692	0.122643	1
ENSECAG00000011549	ENSECAT00000011940	ZNF394	7004	13	6805921	6813992	13.0866	16.708	10.6724	0.638757	-0.64666	0.122754	1
ENSECAG00000024185	ENSECAT00000025963	GNG11	16780	4	37525652	37529711	21.0883	8.09462	29.7508	3.67538	1.87789	0.122783	1
ENSECAG00000005564	ENSECAT00000005505	ZNF569	2843	10	8584510	8586404	13.4158	18.387	10.1017	0.549393	-0.864091	0.122854	1
ENSECAG00000017139	ENSECAT00000018536	ARHGEF25	11306	6	75164222	75169868	1.4967	2.60892	0.755223	0.289477	-1.78848	0.122899	1
ENSECAG00000012485	ENSECAT00000012970	CDS2	7736	22	17978317	17991526	82.2422	107.546	65.373	0.607861	-0.718188	0.122935	1
ENSECAG00000021267	ENSECAT00000022632	PIH1D1	14543	10	19276766	19280903	166.643	109.558	204.7	1.86842	0.901815	0.123011	1
ENSECAG00000014110	ENSECAT00000014923		8972	4	96795043	96814156	51.0502	62.4363	43.4594	0.69606	-0.522717	0.123124	1
ENSECAG00000014475	ENSECAT00000015189	STK39	9254	18	47753284	47975484	70.9944	97.569	53.2779	0.546054	-0.872886	0.123196	1
ENSECAG00000007789	ENSECAT00000007863	PKIG	4152	22	33789923	33804174	9.22624	4.63952	12.2841	2.6477	1.40474	0.123311	1
ENSECAG00000018339	ENSECAT00000019692	IKZF1	12250	4	20195921	20376921	7.77319	4.78777	9.76347	2.03925	1.02804	0.123507	1
ENSECAG00000023417	ENSECAT00000025128	KLF6	16173	29	30240680	30246492	65.074	83.1342	53.0339	0.637931	-0.648528	0.123522	1
ENSECAG00000000900	ENSECAT00000000742	MC1R	660	3	36259276	36260354	143.083	29.2673	218.96	7.48138	2.9033	0.123683	1
ENSECAG00000021920	ENSECAT00000023695	MYO15B	15062	11	6394104	6424858	6.12445	8.66915	4.42798	0.510774	-0.969242	0.123945	1
ENSECAG00000025124	ENSECAT00000027125	PELO	17543	21	19140107	19141848	151.999	105.319	183.119	1.73871	0.798021	0.123983	1
ENSECAG00000021157	ENSECAT00000023055	GARNL3	14453	25	30757430	30889925	16.0411	8.98075	20.7479	2.31027	1.20806	0.124297	1
ENSECAG00000006415	ENSECAT00000006356		3292	13	19141635	19142409	3.34576	1.47476	4.59309	3.11446	1.63898	0.124322	1
ENSECAG00000008091	ENSECAT00000008558	MORF4L1	4360	1	115525164	115543575	1160.21	1581.65	879.246	0.555905	-0.847089	0.124453	1
ENSECAG00000007351	ENSECAT00000007708	PLAU	3860	1	61551733	61556480	68.9293	86.0887	57.4897	0.667796	-0.582521	0.12482	1
ENSECAG00000022209	ENSECAT00000024206	CPSF1	15275	9	82926835	82944244	461.903	287.553	578.135	2.01053	1.00758	0.124865	1
ENSECAG00000009370	ENSECAT00000009960	ORC1	5332	2	6953122	6982591	13.9947	17.8496	11.4248	0.640059	-0.643724	0.125088	1
ENSECAG00000015555	ENSECAT00000016473	MLLT1	10092	7	3823276	3869160	249.676	164.91	306.187	1.85669	0.892733	0.125239	1
ENSECAG00000002266	ENSECAT00000002730	CAV2	1284	4	73625826	73631607	98.8171	142.244	69.8658	0.491169	-1.02571	0.12528	1
ENSECAG00000002550	ENSECAT00000002389		1416	15	71774131	71774888	5.93739	1.25492	9.05904	7.21881	2.85176	0.125319	1
ENSECAG00000006098	ENSECAT00000006030		3113	24	44147244	44147408	3.31118	0.733332	5.02975	6.85875	2.77795	0.125398	1
ENSECAG00000020977	ENSECAT00000022596	TCEA2	14309	22	49758608	49762911	3.9192	1.3865	5.60767	4.04449	2.01596	0.125473	1
ENSECAG00000011479	ENSECAT00000011851	PLAC9	6952	1	66657067	66668785	3.06469	4.04084	2.41392	0.597383	-0.743273	0.125536	1
ENSECAG00000011453	ENSECAT00000012467		6931	18	12990397	13091785	247.273	333.2	189.989	0.570195	-0.810473	0.125551	1
ENSECAG00000008634	ENSECAT00000009163	NCAPH	4773	15	12132465	12159494	61.5321	81.6777	48.1017	0.588921	-0.763854	0.125631	1
ENSECAG00000012140	ENSECAT00000012913	BMPR1B	7477	3	43301880	43858346	13.3129	17.385	10.5981	0.609615	-0.71403	0.125676	1
ENSECAG00000014082	ENSECAT00000015289	SRGAP2	8952	5	2588011	2730287	637.652	461.503	755.084	1.63614	0.710298	0.125696	1
ENSECAG00000024764	ENSECAT00000026714	ARHGAP18	17248	10	76089956	76145884	178.845	275.443	114.446	0.415498	-1.26709	0.126049	1
ENSECAG00000003215	ENSECAT00000003055	RFPL4B	1727	10	61613409	61614221	23.8701	13.7083	30.6447	2.23548	1.16058	0.126104	1
ENSECAG00000011658	ENSECAT00000012700	FAM135A	7096	20	62015333	62126057	1244.75	1672.97	959.264	0.573389	-0.802415	0.126149	1
ENSECAG00000017625	ENSECAT00000020100	ITGB3	11685	11	17206116	17237153	7.64801	4.72052	9.59966	2.0336	1.02404	0.126173	1
ENSECAG00000017872	ENSECAT00000018937	CYHR1	11885	9	82980406	82995441	1086.38	677.659	1358.86	2.00523	1.00377	0.126394	1
ENSECAG00000011844	ENSECAT00000012332	DIAPH2	7250	X	75793272	76499625	41.7116	55.1557	32.7489	0.593753	-0.752066	0.126418	1
ENSECAG00000019023	ENSECAT00000020626	ACOT9	12776	X	18049235	18070316	235.254	320.61	178.35	0.556284	-0.846106	0.126515	1
ENSECAG00000006349	ENSECAT00000006329		3252	10	21525987	21527669	20.2086	27.0832	15.6255	0.576945	-0.793493	0.126525	1
ENSECAG00000013560	ENSECAT00000014116		8561	9	36796370	36809920	45.3991	60.9053	35.0617	0.575675	-0.796673	0.126553	1
ENSECAG00000000947	ENSECAT00000000790		690	6	77912656	77913192	9.93275	4.80334	13.3524	2.77981	1.47499	0.126648	1
ENSECAG00000022203	ENSECAT00000023681	FHL2	15271	15	4552918	4578627	52.6863	70.5557	40.7733	0.577889	-0.791136	0.126705	1
ENSECAG00000017481	ENSECAT00000018935	SLCO1A2	11576	6	47502222	47546471	0.948363	1.81472	0.37079	0.204323	-2.29107	0.126754	1
ENSECAG00000016617	ENSECAT00000017663		10904	13	183267	196321	55.4756	33.9987	69.7935	2.05283	1.03761	0.126909	1
ENSECAG00000022602	ENSECAT00000024296	BOC	15578	19	44551840	44586777	74.8652	100.097	58.0437	0.579872	-0.786193	0.127148	1
ENSECAG00000023321	ENSECAT00000025042	ELF5	16097	12	1267583	1298167	3062.11	2271.77	3589	1.57983	0.659765	0.127219	1
ENSECAG00000001226	ENSECAT00000001051		819	6	25682701	25684335	3.42153	5.26769	2.19075	0.415885	-1.26574	0.127238	1
ENSECAG00000019957	ENSECAT00000021167	GLRX5	13499	24	38090003	38099410	47.3953	29.4668	59.3477	2.01406	1.01011	0.12737	1
ENSECAG00000020946	ENSECAT00000001986	SUGCT	14285	4	11453243	12120290	4.34611	6.12304	3.1615	0.516328	-0.953641	0.127376	1
ENSECAG00000023092	ENSECAT00000024744	FOSL1	15917	12	25971482	25976759	14.344	8.9668	17.9288	1.99946	0.999612	0.127453	1
ENSECAG00000017332	ENSECAT00000018263	UQCC3	11453	12	22934205	22934906	17.1274	9.94912	21.9129	2.20249	1.13914	0.127514	1
ENSECAG00000020964	ENSECAT00000022285	PLA2G2F	14296	2	34075493	34083424	1055.32	788.522	1233.18	1.56392	0.645163	0.127562	1
ENSECAG00000007740	ENSECAT00000007779	HESX1	4120	16	31094347	31095883	0.759181	1.78283	0.0767485	0.0430487	-4.53789	0.127624	1
ENSECAG00000008241	ENSECAT00000008738	SORCS3	4479	1	25204207	25768630	3.38033	6.97775	0.982057	0.140741	-2.82888	0.127734	1
ENSECAG00000018565	ENSECAT00000019807	METTL13	12421	5	7754682	7768813	187.31	136.675	221.067	1.61746	0.69373	0.127777	1
ENSECAG00000022601	ENSECAT00000024224	PARP12	15577	4	93206333	93238553	15.7907	20.6912	12.5236	0.605263	-0.724367	0.127819	1
ENSECAG00000007744	ENSECAT00000007766		4124	2	29982367	30001471	8.37163	11.311	6.41204	0.566884	-0.818874	0.127934	1
ENSECAG00000012168	ENSECAT00000012690	RCOR1	7497	24	44283157	44329439	206.683	147.05	246.439	1.67588	0.744918	0.127983	1
ENSECAG00000020032	ENSECAT00000021606	MTHFR	13552	2	39842304	39853043	60.5656	38.528	75.2573	1.95331	0.965922	0.128034	1
ENSECAG00000013693	ENSECAT00000018612	COL1A1	8666	11	25913123	25929428	28.4292	42.891	18.788	0.43804	-1.19086	0.128038	1
ENSECAG00000001499	ENSECAT00000001849	CCR1	952	16	40532487	40533636	1.32973	2.42694	0.598267	0.246511	-2.02027	0.128138	1
ENSECAG00000023294	ENSECAT00000026306	MYH15	16075	19	48384451	48514620	2.83809	4.43455	1.77379	0.399992	-1.32196	0.128257	1
ENSECAG00000014244	ENSECAT00000015168	MAN1C1	9074	2	29637519	29769066	1.59638	0.534795	2.3041	4.30838	2.10714	0.12835	1
ENSECAG00000000223	ENSECAT00000000533	AKR1A1	155	2	12862947	12873227	273.209	369.659	208.909	0.56514	-0.823319	0.128398	1
ENSECAG00000018234	ENSECAT00000019537	KRT4	12167	6	69895499	69902053	1.99092	4.46873	0.339044	0.0758704	-3.72032	0.128482	1
ENSECAG00000022842	ENSECAT00000024861	PLOD1	15747	2	39711633	39737515	281.188	350.728	234.828	0.669545	-0.578748	0.128564	1
ENSECAG00000016373	ENSECAT00000017258	TRIM11	10711	14	93313133	93327388	6.51302	3.22047	8.70806	2.70397	1.43508	0.128898	1
ENSECAG00000001411	ENSECAT00000001246		908	9	82328668	82329624	165.13	76.0167	224.54	2.95382	1.56258	0.128979	1
ENSECAG00000014113	ENSECAT00000015115	CCNG2	8974	3	59105837	59113366	403.245	528.897	319.478	0.604046	-0.727271	0.129046	1
ENSECAG00000018431	ENSECAT00000019607	RIBC1	12317	X	44844398	44852667	21.5621	38.8636	10.0278	0.258025	-1.95442	0.129171	1
ENSECAG00000021924	ENSECAT00000023377	RSG1	15066	2	36834044	36837663	29.405	15.4086	38.7359	2.51391	1.32993	0.129181	1
ENSECAG00000014468	ENSECAT00000015098		9249	11	21334460	21339255	285.637	168.72	363.582	2.15494	1.10765	0.129227	1
ENSECAG00000012929	ENSECAT00000013641	STOM	8085	25	25042737	25068504	171.064	212.782	143.253	0.673237	-0.570814	0.129504	1
ENSECAG00000018251	ENSECAT00000019473	GPKOW	12182	X	39574373	39581732	328.928	224.001	398.88	1.78071	0.832453	0.12967	1
ENSECAG00000005814	ENSECAT00000006007	NEDD9	2965	20	11015478	11060536	22.8856	29.7675	18.2978	0.614689	-0.702071	0.129762	1
ENSECAG00000015040	ENSECAT00000016173	NASP	9695	2	12820234	12851169	143.262	190.337	111.878	0.587787	-0.766634	0.130011	1
ENSECAG00000005608	ENSECAT00000007588	TOP2B	2862	16	57405116	57455000	1792.56	2460.1	1347.54	0.547758	-0.868391	0.130118	1
ENSECAG00000017405	ENSECAT00000018805	PPP1R13B	11514	24	45189489	45246108	877.995	1091.17	735.878	0.674393	-0.568339	0.130445	1
ENSECAG00000001432	ENSECAT00000001257		919	X	79865533	79866561	3.39137	4.93836	2.36004	0.477899	-1.06522	0.130471	1
ENSECAG00000013355	ENSECAT00000013952	APOPT1	8408	24	45043849	45075202	210.409	292.867	155.437	0.530744	-0.913912	0.130621	1
ENSECAG00000011837	ENSECAT00000012276	SH3BGRL3	7245	2	29226306	29227845	551.175	652.802	483.423	0.740535	-0.433361	0.130859	1
ENSECAG00000017456	ENSECAT00000018439	C14orf37	11554	24	5771903	5879150	9.5022	5.1709	12.3897	2.39605	1.26066	0.130947	1
ENSECAG00000019403	ENSECAT00000020987	GCOM1	13070	1	133625098	133741186	680.836	935.576	511.009	0.546197	-0.872506	0.131118	1
ENSECAG00000005529	ENSECAT00000005476	FBXL7	2822	21	44475970	44752428	0.619331	1.20116	0.231442	0.192682	-2.37571	0.131435	1
ENSECAG00000021638	ENSECAT00000023105		14844	1	82385119	82463695	0.60941	1.12782	0.263805	0.233908	-2.09599	0.131533	1
ENSECAG00000011381	ENSECAT00000011710	TRIM13	6874	17	21171955	21183905	240.208	308.375	194.763	0.63158	-0.662962	0.131546	1
ENSECAG00000003816	ENSECAT00000003759	JUNB	2012	7	45578126	45579169	412.831	208.236	549.228	2.63753	1.39919	0.131578	1
ENSECAG00000005376	ENSECAT00000005277	ZNF345	2756	10	8302182	8303531	8.83672	12.6394	6.30163	0.498571	-1.00413	0.131686	1
ENSECAG00000013075	ENSECAT00000013784	CASKIN1	8198	13	40617490	40627119	187.294	123.706	229.685	1.8567	0.892742	0.131692	1
ENSECAG00000016865	ENSECAT00000018039	ENTPD2	11094	25	38585131	38590594	42.2574	52.23	35.6091	0.681773	-0.552636	0.131868	1
ENSECAG00000008648	ENSECAT00000008747		4785	Un0166	56577	60253	99.937	65.3687	122.982	1.88137	0.911782	0.13205	1
ENSECAG00000020443	ENSECAT00000021885	GSDMA	13880	11	22489533	22501189	6306.5	9142.66	4415.72	0.482979	-1.04997	0.13216	1
ENSECAG00000009512	ENSECAT00000009778	CNBP	5438	16	1542398	1552071	1248.83	1777.15	896.626	0.504531	-0.986984	0.132163	1
ENSECAG00000016976	ENSECAT00000017881	RARB	11184	16	57456232	57621448	8.81647	13.5447	5.66434	0.418197	-1.25775	0.132331	1
ENSECAG00000024222	ENSECAT00000026128	ADGRG7	16813	19	54649540	54704406	3.3828	5.24134	2.14377	0.409012	-1.28978	0.132546	1
ENSECAG00000010135	ENSECAT00000010384	RPS19BP1	5906	28	36345007	36348012	102.16	56.5819	132.546	2.34255	1.22808	0.13259	1
ENSECAG00000020118	ENSECAT00000022079		13619	20	31502757	31518214	32.8286	43.323	25.8322	0.59627	-0.745962	0.132647	1
ENSECAG00000006626	ENSECAT00000007163	ZDHHC17	3412	28	4717940	4786718	25.776	33.5715	20.579	0.612991	-0.706063	0.132652	1
ENSECAG00000018454	ENSECAT00000019913	RBBP8	12337	8	38891761	38975728	323.437	443.04	243.702	0.550067	-0.86232	0.132711	1
ENSECAG00000018322	ENSECAT00000019461	EXO1	12238	30	2830467	2869501	25.7372	36.1208	18.8148	0.520886	-0.940959	0.13283	1
ENSECAG00000017105	ENSECAT00000018140	SEC62	11279	19	10394529	10418655	314.364	432.719	235.46	0.544141	-0.877947	0.132866	1
ENSECAG00000015402	ENSECAT00000016188	ZNF692	9969	21	4484537	4489696	31.7854	19.6536	39.8732	2.0288	1.02062	0.132954	1
ENSECAG00000017724	ENSECAT00000018682	GNA13	11762	11	12434101	12466958	177.293	224.342	145.927	0.650465	-0.620456	0.132958	1
ENSECAG00000025010	ENSECAT00000026997	SLC39A8	17453	3	37578593	37625628	591.71	910.51	379.176	0.416444	-1.26381	0.133275	1
ENSECAG00000022332	ENSECAT00000023795	LRRC3B	15368	16	56619886	56704616	4.33687	6.3225	3.01312	0.476571	-1.06924	0.133611	1
ENSECAG00000024972	ENSECAT00000026943	OCIAD2	17418	3	80157317	80171503	260.131	383.564	177.843	0.463659	-1.10887	0.133685	1
ENSECAG00000010339	ENSECAT00000010707	TLR4	6064	25	21966163	21976507	4.50673	7.13766	2.75277	0.385668	-1.37457	0.13369	1
ENSECAG00000018009	ENSECAT00000019440	POLD2	11998	4	14957570	14963735	8.72294	10.9069	7.26696	0.666272	-0.585818	0.133741	1
ENSECAG00000018651	ENSECAT00000019865	GTPBP3	12493	21	2320846	2324122	6.94885	2.85581	9.67755	3.38872	1.76074	0.133775	1
ENSECAG00000019334	ENSECAT00000020814	SLC24A3	13014	22	5298597	5575041	10.8175	14.902	8.09457	0.543186	-0.880482	0.133826	1
ENSECAG00000000305	ENSECAT00000000228		224	X	2213357	2214417	11.6961	19.9304	6.20661	0.311414	-1.68309	0.133875	1
ENSECAG00000015211	ENSECAT00000015903	RASL10A	9829	8	7458859	7461225	22.4524	29.4007	17.8202	0.606116	-0.722334	0.133885	1
ENSECAG00000012325	ENSECAT00000013675	VILL	7611	16	47202795	47216729	10.7737	14.7008	8.15558	0.55477	-0.850038	0.133941	1
ENSECAG00000018772	ENSECAT00000019968	KIF26A	12582	24	45542636	45571213	333.276	121.531	474.439	3.90387	1.9649	0.134132	1
ENSECAG00000013230	ENSECAT00000014286	SLC5A8	8314	28	25127320	25188812	122.396	200.761	70.1531	0.349435	-1.5169	0.134324	1
ENSECAG00000022780	ENSECAT00000024658	TTYH2	15708	11	7525457	7557309	7.60855	4.45252	9.71257	2.18136	1.12523	0.134649	1
ENSECAG00000000771	ENSECAT00000001767	TP73	579	2	46386866	46393944	11.65	14.7677	9.57149	0.648135	-0.625633	0.134674	1
ENSECAG00000010194	ENSECAT00000010466	KHDRBS3	5946	9	75715644	75896526	12.4389	16.0325	10.0432	0.626426	-0.674784	0.13473	1
ENSECAG00000009779	ENSECAT00000010375	SORCS2	5645	3	114992496	115473178	33.0977	43.9992	25.8301	0.587058	-0.768426	0.134794	1
ENSECAG00000022072	ENSECAT00000023992	DRB	15175	20	32710922	32722221	12.7599	18.218	9.1212	0.500669	-0.998072	0.134823	1
ENSECAG00000017089	ENSECAT00000018087	SULT1C2	11266	15	1621644	1645790	30.4952	57.9306	12.2049	0.210682	-2.24686	0.134823	1
ENSECAG00000025152	ENSECAT00000027165	SLC36A1	17566	14	26678565	26706775	333.937	220.898	409.296	1.85287	0.889761	0.134868	1
ENSECAG00000009783	ENSECAT00000010118	NRIP3	5649	7	78329884	78349018	35.6897	50.0033	26.1472	0.522909	-0.935367	0.134922	1
ENSECAG00000012031	ENSECAT00000012455		7395	1	183659709	183664640	34.4735	45.3161	27.2451	0.601223	-0.734027	0.134926	1
ENSECAG00000012013	ENSECAT00000012760	ASCC3	7381	10	51481055	51795374	1843.16	1460.84	2098.04	1.43619	0.522242	0.134984	1
ENSECAG00000014186	ENSECAT00000014803		9029	12	22752812	22841919	466.221	602.384	375.445	0.623265	-0.682083	0.134996	1
[truncated: 16,002 more rows]
