# Supplementary material for: An epistatic effect of KRT25 on SP6 is involved in curly coat in horses
Source: Sci Rep. 2018 Apr 23;8:6374. doi: 10.1038/s41598-018-24865-3 (PMC5913262; doi:10.1038/s41598-018-24865-3)
Supplement: Supplementary file 3 — Supplementary Table S10 [file 41598_2018_24865_MOESM3_ESM.xlsx]

## Sheet: Tabelle1
Breed/population	Coat	Hypotrichosis	NC_009154.2:g.21891160G>A (KRT25)	NC_009154.2:g. 24022045C>T (SP6)	TSPAN10	CARD14	SOX9	KCNJ2	FAM20A	SMURF2	WNT3	STAT5A	KRT17	KRT13	KRT36	KRT32	KRT23	KRT20	KRT25	SEZ6	SLC43A2	RAP1GAP2	SPNS2	CXCL16	ALOX12	PMP22
American Bashkir Curly Horse	curly	complete	A/A	C/C	2.57	4.63	37.94	1.9	0.47	1.19	0.63	0.67	21.47	1.94	0.48	0.16	2.62	2.02	1.81	0.61	9.19	2.81	4.55	2.03	0.8	3.91
American Bashkir Curly Horse	curly	incomplete	G/A	C/C	0.17	10.72	25.65	3.02	1.31	1.56	0.49	1.32	20.74	1.35	0.4	0.17	2.69	1.32	1.06	1.41	7.16	5.4	6.04	2.56	1.25	1.15
American Bashkir Curly Horse	curly	incomplete	G/A	C/C	0.29	0.23	0.65	0.63	0.32	0.38	0.13	0.45	0.54	0.46	0.16	0.15	0.54	0.3	0.88	0.18	0.55	0.37	0.52	0.92	0.33	0.59
American Bashkir Curly Horse	curly	incomplete	G/A	C/C	NA	0.42	0.32	0.22	0.31	0.33	0.36	0.19	0.03	0.1	0.25	0.03	0.09	0.54	6.69	0.05	0.38	0.34	0.37	0.6	0.22	1.42
American Bashkir Curly Horse	curly	incomplete	G/A	C/C	1.75	8.07	5.54	3.49	1.33	1.07	1.08	1.46	0.67	2.27	0.57	1.13	1.27	2.05	0.82	0.91	20.67	7.99	9.16	2.72	1.13	1.35
American Bashkir Curly Horse	curly	incomplete	G/A	C/C	2.32	1.37	5.52	2.24	1.25	1.24	0.17	1.45	3	1.39	0.17	0.12	1.37	1.26	0.39	2.09	4.3	4.62	3.42	5.23	0.33	3.12
American Bashkir Curly Horse	curly	incomplete	G/A	C/C	0.45	1.49	1.85	2.61	1.75	1.54	0.36	1.51	2.78	1.74	0.33	0.1	1.09	0.56	0.45	0.44	2.88	0.88	1.45	3.46	0.79	2.46
American Bashkir Curly Horse	curly	incomplete	G/A	C/C	4.36	6.64	63.81	10.41	3.34	1.37	0.75	5.02	3.57	6.64	0.71	0.67	2.51	2.07	0.1	0.36	25.53	26.68	14.03	8.74	1.14	6.7
American Bashkir Curly Horse	curly	incomplete	G/A	C/C	0.79	8.89	9.16	3.57	1.21	0.78	0.4	1.36	0.94	1.79	0.25	0.25	1.07	0.54	0.31	0.5	6.27	18.8	3.75	1.29	0.85	42.91
American Bashkir Curly Horse	curly	incomplete	G/A	C/C	0.58	1.18	2.07	1.67	1.2	0.53	0.25	1.33	1.75	1.86	0.22	0.12	0.75	0.97	0.27	1.76	1.62	1.57	0.82	3.1	0.71	2.33
American Bashkir Curly Horse	curly	incomplete	G/A	C/C	NA	0.03	0.08	0.04	0.1	0.1	0.17	0.4	0.08	0.18	0.2	0.19	0.1	0.04	0.47	NA	0.13	0.11	0.05	0.22	0.05	0.11
American Bashkir Curly Horse	curly	incomplete	G/A	C/C	NA	7.68	2.3	3.28	0.23	0.38	0.18	0.35	0.21	0.64	0.12	0.08	0.36	0.47	1.14	0.23	5.79	4.75	1.41	1.11	0.23	28.01
American Bashkir Curly Horse	curly	incomplete	G/A	C/C	0.51	1.6	3.83	1.49	0.9	0.66	0.18	1.4	0.73	1.11	0.14	0.1	0.58	1	0.45	0.22	1.81	2.12	0.61	1.24	0.36	1.81
American Bashkir Curly Horse	curly	incomplete	G/A	C/C	0.03	0.05	0.76	0.05	0.25	0.54	2.62	1.09	1.19	0.72	1.48	1.51	1.17	0.21	0.1	NA	0.29	0.12	0.06	0.61	2.76	1.31
Holsteiner	curly	incomplete	G/A	C/C	0.56	0.52	0.62	1.23	0.55	1.14	0.34	1.03	1.32	0.86	0.2	0.11	0.94	0.26	1.53	0.42	1.31	0.69	1.7	1.53	0.49	0.95
American Bashkir Curly Horse	curly	incomplete	G/A	C/T	0.67	6.78	15.68	3.15	2.37	2.03	0.76	1.94	5.41	2.6	0.67	0.27	2.22	1.74	1.86	1.69	7.28	4.45	4.68	2.54	0.95	3.65
Missouri Foxtrotter	curly	not at all	G/G	C/T	4.4	1.56	1.37	0.45	1.72	1.87	1.55	2.09	10.62	1.24	0.76	0.67	3.75	1.9	0.6	NA	3.65	2.95	6.35	3.5	3.43	1.52
Missouri Foxtrotter	curly	not at all	G/G	C/T	3.57	1.24	0.77	1.56	1.25	2	1.43	0.83	1.54	1.94	0.73	0.5	1.47	1.84	1.56	1.34	2.44	0.37	2.09	0.82	2.44	1.35
American Bashkir Curly Horse	straight	not at all	G/G	C/C	0.21	0.76	0.66	0.25	1.35	0.63	0.88	0.58	0.2	0.32	0.91	1.14	0.38	0.1	0.57	0.54	0.8	0.36	0.37	1.71	0.22	1.28
American Bashkir Curly Horse	straight	not at all	G/G	C/C	0.46	0.35	0.48	1.12	0.64	0.34	0.31	0.66	0.21	0.9	0.25	0.27	0.4	0.89	0.22	0.45	0.38	0.31	0.25	0.76	0.32	0.54
American Bashkir Curly Horse	straight	not at all	G/G	C/C	15.82	3.41	3.02	3.32	6.18	2.98	3.03	4.45	2.56	2.41	3.24	4.54	6.13	4.66	0.03	15.66	6.41	2.25	5.08	4.63	4.92	5.13
American Bashkir Curly Horse	straight	not at all	G/G	C/C	6.94	1.8	0.79	0.39	0.95	0.49	0.81	0.87	0.45	0.77	0.92	1.52	0.87	0.39	0.27	0.25	1.07	1.6	0.84	0.61	1.25	0.74
American Bashkir Curly Horse	straight	not at all	G/G	C/C	0.4	0.48	0.58	0.55	1.06	0.73	3.86	0.86	0.52	0.88	2.96	4.1	0.8	0.3	0.07	0.4	0.28	2.87	0.26	1.15	1.48	0.38
American Bashkir Curly Horse	straight	not at all	G/G	C/C	0.84	1.34	1.23	1.07	12.15	3.72	4.4	2.57	2.39	3.23	4.87	5.78	1.43	0.55	0.22	0.83	0.5	1.02	0.34	1.36	1.45	1.15
American Bashkir Curly Horse	straight	not at all	G/G	C/C	NA	0.64	0.32	1.38	0.53	0.54	0.74	0.85	0.18	1.55	0.43	0.62	0.56	0.42	0.68	0.4	0.7	0.25	1.3	0.58	0.98	0.57
American Bashkir Curly Horse	straight	not at all	G/G	C/C	0.42	1.51	0.91	1.06	0.32	0.33	0.49	0.38	0.1	0.3	0.21	0.08	0.18	1.08	3.94	0.2	0.49	0.79	0.68	0.62	0.34	0.83
American Bashkir Curly Horse	straight	not at all	G/G	C/C	0.3	0.5	0.66	1.19	0.97	1.66	0.94	3.11	0.68	2.29	3.03	7.58	0.82	0.79	0.1	NA	0.39	1.06	0.41	1.04	0.35	0.4
American Bashkir Curly Horse	straight	not at all	G/G	C/C	0.39	0.92	0.7	0.69	1.32	1.14	0.5	1.42	0.49	0.85	0.49	0.65	0.98	2.68	0.2	7.62	0.81	0.61	0.72	0.85	0.52	0.86
Missouri Foxtrotter	straight	not at all	G/G	C/C	NA	0.07	0.16	NA	0.68	0.72	0.98	0.78	0.39	2.49	0.48	3.33	0.15	0.12	0.98	NA	0.09	0.12	0.03	0.57	0.25	0.52
Missouri Foxtrotter	straight	not at all	G/G	C/C	NA	0.4	0.36	4.48	0.86	2.07	0.86	1.69	2.4	3.15	0.6	1.07	1.17	1.48	0.88	0.92	0.53	0.24	0.35	0.65	2.14	1.21
Quarter Horse	straight	not at all	G/G	C/C	0.45	0.73	0.97	0.77	0.28	0.41	0.19	0.32	0.24	0.22	0.14	0.18	0.31	0.35	6.02	0.56	0.84	1.4	0.96	0.89	0.19	0.79
Quarter Horse	straight	not at all	G/G	C/C	NA	0.81	0.42	0.59	0.82	1.11	1.58	0.86	1.03	0.81	0.77	0.58	0.97	2.02	0.01	0.58	1.07	0.45	1.01	0.56	1.04	0.64
Quarter Horse	straight	not at all	G/G	C/C	NA	2.51	1.9	0.84	1.28	1.22	0.98	1.98	4.85	2.01	1.9	3.78	2.28	1.9	0.46	0.86	3.12	4.12	2.76	0.63	2.52	1.14
Quarter Horse	straight	not at all	G/G	C/C	0.91	0.38	0.33	0.39	0.58	1.03	0.66	0.69	0.72	0.38	0.33	0.44	0.96	1.04	0.54	0.71	0.5	0.47	0.79	0.82	0.5	0.44
Quarter Horse	straight	not at all	G/G	C/C	0.59	2.41	2.31	1.11	5.85	3.52	2.81	3.17	2.53	1.58	5.11	9.01	2.8	1.91	0.19	NA	1	1.98	0.93	5.45	2.42	2.9
Quarter Horse	straight	not at all	G/G	C/C	NA	2.84	3.93	2.06	2.62	1.89	6.33	2.21	0.72	3.58	5.85	1.17	0.91	1.63	0.83	0.61	1.23	1.48	0.97	2.86	2.34	3.99
Quarter Horse	straight	not at all	G/G	C/C	1.26	0.33	0.32	0.94	0.47	0.49	0.39	0.33	0.75	0.54	0.24	0.18	0.62	0.28	1.78	2.56	0.19	0.27	0.19	0.45	0.43	0.65
Quarter Horse	straight	not at all	G/G	C/C	3.26	0.79	1.34	3.13	0.83	0.54	0.73	1.13	0.86	2.42	2.06	3.07	0.95	0.82	0.9	3.22	3.04	1.05	2.81	0.55	1.66	0.51
				Range of levels in group curly (min/max)	0.03-4.4	0.03-10.72	0.08-63.81	0.04-10.41	0.1-3.34	0.1-2.03	0.13-2.62	0.19-5.02	0.03-21.47	0.1-6.64	0.12-1.48	0.03-1.51	0.09-3.75	0.04-2.07	0.1-6.69	0.05-2.09	0.13-25.53	0.11-26.68	0.05-14.03	0.22-8.74	0.05-3.43	0.11-42.91
				Range of levels in group straight (min/max)	0.21-15.82	0.07-3.41	0.16-3.93	0.25-4.48	0.28-12.15	0.33-3.72	0.19-6.33	0.32-4.45	0.1-4.85	0.22-3.58	0.14-5.85	0.08-9.01	0.15-6.13	0.1-4.66	0.01-6.02	0.2-15.66	0.09-6.41	0.12-4.12	0.03-5.08	0.45-5.45	0.19-4.92	0.38-5.13
				R-Square	0.06	0.27	0.32	0.12	0.04	0.12	0.18	0.02	0.5	0.01	0.2	0.23	0.14	0.1	0.02	0.05	0.23	0.17	0.2	0.1	0.24	0.12
				F-value	0.47	4.02	5.06	1.5	0.43	1.49	2.47	0.18	10.79	0.12	2.78	3.37	1.79	1.22	0.18	0.51	3.24	2.29	2.72	1.18	3.51	1.46
				P-value	0.7064	0.0153	0.0054	0.2323	0.7348	0.2341	0.0789	0.9068	<0.0001	0.9466	0.0562	0.0299	0.1687	0.3178	0.908	0.6818	0.0344	0.0964	0.0601	0.3309	0.0259	0.243
				–log10P	0.1509493094	1.8153085692	2.2676062402	0.6339507902	0.1338308524	0.6305985863	1.1029229968	0.0424884885	4.4753131472	0.0238334999	1.2502636844	1.5243288117	0.7728849174	0.4978461071	0.0419141515	0.1663430031	1.4634415574	1.0159229661	1.221125528	0.4803032328	1.5867002359	0.6143937264
				FDR	0.7064	0.0765	0.0405	0.2603571429	0.7348	0.2603571429	0.1315	0.9068	0.000502086	0.9466	0.1126875	0.086	0.2300454545	0.3178	0.908	0.6818	0.086	0.1446	0.1126875	0.3309	0.086	0.2603571429
				log10-FDR	0.1509493094	1.1163385648	1.3925449768	0.584430503	0.1338308524	0.584430503	0.8810742472	0.0424884885	3.2992218882	0.0238334999	0.9481242559	1.0655015488	0.6381863435	0.4978461071	0.0419141515	0.1663430031	1.0655015488	0.839831707	0.9481242559	0.4803032328	1.0655015488	0.584430503

## Sheet: Tabelle2
P-Wert	0.1509493094	1.8153085692	2.2676062402	0.6339507902	0.1338308524	0.6305985863	1.1029229968	0.0424884885	4.4753131472	0.0238334999	1.2502636844	1.5243288117	0.7728849174	0.4978461071	0.0419141515	0.1663430031	1.4634415574	1.0159229661	1.221125528	0.4803032328	1.5867002359	0.6143937264
FDR	0.7064	0.0765	0.0405	0.2603571429	0.7348	0.2603571429	0.1315	0.9068	0.000502086	0.9466	0.1126875	0.086	0.2300454545	0.3178	0.908	0.6818	0.086	0.1446	0.1126875	0.3309	0.086	0.2603571429
log10-FDR	0.1509493094	1.1163385648	1.3925449768	0.584430503	0.1338308524	0.584430503	0.8810742472	0.0424884885	3.2992218882	0.0238334999	0.9481242559	1.0655015488	0.6381863435	0.4978461071	0.0419141515	0.1663430031	1.0655015488	0.839831707	0.9481242559	0.4803032328	1.0655015488	0.584430503
